# Supplementary material for: Effect of genomic distance on coexpression of coregulated genes in E. coli
Source: PLoS One. 2017 Apr 18;12(4):e0174887. doi: 10.1371/journal.pone.0174887 (PMC5395161; doi:10.1371/journal.pone.0174887)
Supplement: S3 Table — This table contains the following fields: TF (coregulating TF), gene 1 (first gene in the pair), gene 2 (second gene in the pair), distance (genomic distance between gene 1 and gene 2), TF-gene1_distance (genomic distance between the TF and the first gene), TF-gene2_distance (genomic distance between the TF and the second gene), role (a = activator, r = repressor, d = dual), SCR (Spearman Correlation Rank as a measure of coexpression degree). (TXT) [file pone.0174887.s004.txt]

TF gene 1 gene2 distance TF-gene1_distance TF-gene2_distance role SCR
4 AcrR b0463 b0464 142 142 0 r 12.4096736459909
7 AcrR b0462 b0464 1358 1358 0 r 34.6410161513775
8 Ada b2068 b2212 161149 161799 0 a 892.044841922198
9 Ada b2068 b4187 2266734 161799 2103871 a 956.938869520933
10 Ada b2068 b2213 161799 161799 0 a 47.73887304912
11 Ada b2212 b4187 2104935 0 2103871 a 219.745307117126
13 Ada b4187 b2213 2103871 2103871 0 a 131.381124976155
20 AdiY b1493 b4117 2766208 445296 325 a 209.246266394409
25 AdiY b3214 b4117 976315 975229 325 a 3214.92877059508
29 AdiY b3212 b4117 979070 977984 325 a 2668.00149924995
32 AdiY b3213 b4117 977639 976553 325 a 611.244631878268
34 AdiY b3517 b4117 670674 669588 325 a 121.848266298704
35 AdiY b1492 b4117 2767764 446852 325 a 232.372545710546
37 AgaR b3133 b3138 3480 1552 5505 r 413.488814842675
38 AgaR b3133 b3136 1286 1552 3311 r 44.7213595499958
39 AgaR b3133 b3139 3995 1552 6020 r 75.8287544405155
40 AgaR b3133 b3137 2453 1552 4478 r 43.8748219369606
42 AgaR b3133 b3131 1552 1552 0 r 1189.84452765897
43 AgaR b3133 b3141 5580 1552 7605 r 1700.92474848242
44 AgaR b3133 b3140 4788 1552 6813 r 273.934298692223
46 AgaR b3132 b3138 3976 249 5505 r 474.17718207438
47 AgaR b3132 b3136 1782 249 3311 r 201.46960068457
48 AgaR b3132 b3139 4491 249 6020 r 648.306254790126
49 AgaR b3132 b3137 2949 249 4478 r 254.458248048673
51 AgaR b3132 b3131 249 249 0 r 3381.95209901027
52 AgaR b3132 b3141 6076 249 7605 r 1580.8162448558
53 AgaR b3132 b3140 5284 249 6813 r 3154.41246510345
58 AgaR b3138 b3135 2545 5505 2457 r 1391.20451408123
59 AgaR b3138 b3131 5505 5505 0 r 3296.79238048137
62 AgaR b3138 b3134 3068 5505 2036 r 301.410019740552
65 AgaR b3136 b3135 351 3311 2457 r 7.93725393319377
66 AgaR b3136 b3131 3311 3311 0 r 2849.48732230905
69 AgaR b3136 b3134 874 3311 2036 r 34.9857113690718
71 AgaR b3139 b3135 3060 6020 2457 r 13.076696830622
72 AgaR b3139 b3131 6020 6020 0 r 3677.33381677541
75 AgaR b3139 b3134 3583 6020 2036 r 174.413302244984
76 AgaR b3137 b3135 1518 4478 2457 r 25.4558441227157
77 AgaR b3137 b3131 4478 4478 0 r 1755.26636155314
80 AgaR b3137 b3134 2041 4478 2036 r 70.2281994643178
81 AgaR b3135 b3131 2457 2457 0 r 1651.74089977817
82 AgaR b3135 b3141 4645 2457 7605 r 70.7248188403477
83 AgaR b3135 b3140 3853 2457 6813 r 156.374550359066
85 AgaR b3131 b3141 7605 0 7605 r 3409.46916689387
86 AgaR b3131 b3140 6813 0 6813 r 2722.80002938152
87 AgaR b3131 b3134 2036 0 2036 r 1389.20768785664
89 AgaR b3141 b3134 5168 7605 2036 r 346.361083264272
90 AgaR b3140 b3134 4376 6813 2036 r 211.671915945408
92 AllR b0507 b0504 1695 90 790 r 2.82842712474619
99 AllR b0509 b0504 4365 2760 790 r 46.6368952654441
106 AllR b0504 b0505 230 790 78 r 8.94427190999916
108 AllR b0504 b0508 3489 790 1884 r 378.483817355511
110 AllR b0504 b0514 9667 790 8062 r 422.904244480947
111 AllR b0504 b0512 6926 790 5321 r 492.295642881389
115 AllR b0505 b0514 8955 78 8062 r 514.965047357585
116 AllR b0505 b0512 6214 78 5321 r 1045.60221881938
190 AraC b0062 b0064 2050 2050 0 a 152.71542161812
193 AraC b0062 b1901 1914826 2050 1911898 a 205.900461388507
194 AraC b0062 b1900 1913242 2050 1910314 a 48.3735464897913
197 AraC b0062 b4460 1912241 2050 1909313 a 394.003807088206
198 AraC b0062 b0396 342184 2050 339256 a 1237.24088196276
199 AraC b0062 b2841 2910449 2050 587696 a 1868.83787418813
200 AraC b0064 b0061 3837 0 3837 a 102.747262737262
202 AraC b0064 b1901 1911898 0 1911898 a 34.3511280746353
203 AraC b0064 b1900 1910314 0 1910314 a 224.107117245303
204 AraC b0064 b0063 339 0 339 a 159.436507738974
206 AraC b0064 b4460 1909313 0 1909313 a 190.651514549452
207 AraC b0064 b0396 339256 0 339256 a 3059.92810373054
208 AraC b0064 b2841 2907521 0 587696 a 1790.10725935626
210 AraC b0061 b1901 1916613 3837 1911898 a 603.022387644107
211 AraC b0061 b1900 1915029 3837 1910314 a 136.711374801075
214 AraC b0061 b4460 1914028 3837 1909313 a 299.9399939988
215 AraC b0061 b0396 343971 3837 339256 a 256.306457195288
216 AraC b0061 b2841 2912236 3837 587696 a 1087.99862132266
225 AraC b1901 b0063 1913115 1911898 339 a 80.1498596380555
228 AraC b1901 b0396 1571458 1911898 339256 a 1824.71532026231
230 AraC b1900 b0063 1911531 1910314 339 a 16.7332005306815
233 AraC b1900 b0396 1569874 1910314 339256 a 1289.96123972777
236 AraC b0063 b4460 1910530 339 1909313 a 319.186465878489
237 AraC b0063 b0396 340473 339 339256 a 283.125413906982
238 AraC b0063 b2841 2908738 339 587696 a 857.002917147894
242 AraC b4460 b0396 1568873 1909313 339256 a 1001.11787517754
244 AraC b0396 b2841 2567081 339256 587696 a 165.924681708298
254 AraC b0062 b0064 2050 2050 0 r 152.71542161812
257 AraC b0064 b0061 3837 0 3837 r 102.747262737262
258 AraC b0064 b0063 339 0 339 r 159.436507738974
260 ArcA b0733 b0975 262744 1545538 1282208 a 205.060966544099
267 ArcA b0733 b0035 735310 1545538 2282416 a 3589.87200328925
268 ArcA b0733 b0976 263328 1545538 1281812 a 504.132918980699
274 ArcA b0733 b0039 730295 1545538 2277402 a 48.4974226119286
285 ArcA b0733 b0038 731566 1545538 2278672 a 229.423189760756
286 ArcA b0733 b0040 728750 1545538 2275856 a 1215.27774603175
287 ArcA b0733 b0973 260228 1545538 1283518 a 182.762140499612
295 ArcA b0733 b0974 262040 1545538 1282792 a 234.264807429541
296 ArcA b0733 b0977 263723 1545538 1280958 a 453.358577728491
300 ArcA b0733 b0036 734519 1545538 2281626 a 1528.59870469656
301 ArcA b0733 b0037 732857 1545538 2279964 a 2195.97723121165
306 ArcA b0733 b0972 259113 1545538 1285308 a 98.1784090317214
321 ArcA b0975 b0035 999622 1282208 2282416 a 722.461071615627
328 ArcA b0975 b0039 994607 1282208 2277402 a 115.325625946708
330 ArcA b0975 b0827 169406 1282208 1452200 a 1665.35671854411
336 ArcA b0975 b1160 175323 1282208 1106562 a 1418.34833521247
338 ArcA b0975 b0734 261589 1282208 1544384 a 287.402157263998
339 ArcA b0975 b0038 995878 1282208 2278672 a 135.631854665488
340 ArcA b0975 b0040 993062 1282208 2275856 a 688.997097236266
342 ArcA b0975 b0826 170641 1282208 1453436 a 2317.93011111207
344 ArcA b0975 b0621 379802 1282208 1662596 a 1608.05970038429
354 ArcA b0975 b0036 998831 1282208 2281626 a 487.106764477768
355 ArcA b0975 b0037 997169 1282208 2279964 a 713.085548864931
672 ArcA b0035 b0976 1000206 2282416 1281812 a 651.639470873273
673 ArcA b0035 b0903 915124 2282416 1365010 a 2076.84953715959
680 ArcA b0035 b0827 828981 2282416 1452200 a 3662.00027307482
681 ArcA b0035 b0904 917461 2282416 1364098 a 2105.46859392393
684 ArcA b0035 b3516 3627638 2282416 973780 a 3336.99625411836
686 ArcA b0035 b1160 1175532 2282416 1106562 a 2542.46927218403
688 ArcA b0035 b0734 736894 2282416 1544384 a 3174.94094433266
691 ArcA b0035 b0973 997106 2282416 1283518 a 460.543157586778
692 ArcA b0035 b0826 828232 2282416 1453436 a 2926.65406223558
694 ArcA b0035 b0621 618435 2282416 1662596 a 869.440624769742
699 ArcA b0035 b0974 998918 2282416 1282792 a 715.943433519716
700 ArcA b0035 b0977 1000601 2282416 1280958 a 469.655192667983
702 ArcA b0035 b3517 3628832 2282416 972010 a 1363.93144989035
703 ArcA b0035 b0619 616087 2282416 1664672 a 2028.17085079142
710 ArcA b0035 b0972 995991 2282416 1285308 a 752.976095238089
715 ArcA b0035 b0620 617714 2282416 1664022 a 415.764356336615
724 ArcA b0976 b0039 995191 1281812 2277402 a 132.966161108757
726 ArcA b0976 b0827 169990 1281812 1452200 a 685.448028664464
732 ArcA b0976 b1160 174928 1281812 1106562 a 2994.98647743191
734 ArcA b0976 b0734 262173 1281812 1544384 a 293.623909108233
735 ArcA b0976 b0038 996462 1281812 2278672 a 710.098584704969
736 ArcA b0976 b0040 993646 1281812 2275856 a 1354.73613667016
738 ArcA b0976 b0826 171225 1281812 1453436 a 782.553512547225
740 ArcA b0976 b0621 380386 1281812 1662596 a 1205.43228760474
750 ArcA b0976 b0036 999415 1281812 2281626 a 486.67340177988
751 ArcA b0976 b0037 997753 1281812 2279964 a 1443.77006479564
769 ArcA b0903 b0039 910109 1365010 2277402 a 382.137409841015
771 ArcA b0903 b0827 84908 1365010 1452200 a 912.381499154821
780 ArcA b0903 b0038 911380 1365010 2278672 a 169.24538398432
781 ArcA b0903 b0040 908564 1365010 2275856 a 1541.04380210298
783 ArcA b0903 b0826 86143 1365010 1453436 a 1077.71703150688
795 ArcA b0903 b0036 914333 1365010 2281626 a 1090.43936099171
796 ArcA b0903 b0037 912671 1365010 2279964 a 815.613266199122
981 ArcA b0039 b0827 823966 2277402 1452200 a 589.877953478514
982 ArcA b0039 b0904 912446 2277402 1364098 a 400.429769123126
985 ArcA b0039 b3516 3622623 2277402 973780 a 1557.9207296907
987 ArcA b0039 b1160 1170517 2277402 1106562 a 3134.01499677331
989 ArcA b0039 b0734 731879 2277402 1544384 a 83.0842945447574
992 ArcA b0039 b0973 992091 2277402 1283518 a 285.201683024487
993 ArcA b0039 b0826 823217 2277402 1453436 a 374.515687254887
995 ArcA b0039 b0621 613420 2277402 1662596 a 731.108747041095
1000 ArcA b0039 b0974 993903 2277402 1282792 a 411.047442517284
1001 ArcA b0039 b0977 995586 2277402 1280958 a 92.7900856772964
1003 ArcA b0039 b3517 3623817 2277402 972010 a 1449.39125152596
1004 ArcA b0039 b0619 611072 2277402 1664672 a 53.8887743412299
1011 ArcA b0039 b0972 990976 2277402 1285308 a 177.679486716953
1016 ArcA b0039 b0620 612699 2277402 1664022 a 342.227994179319
1059 ArcA b0827 b0904 87245 1452200 1364098 a 390.538090331788
1064 ArcA b0827 b1160 345316 1452200 1106562 a 2544.38204678464
1067 ArcA b0827 b0038 825237 1452200 2278672 a 1060.28298109514
1068 ArcA b0827 b0040 822421 1452200 2275856 a 4150.99698867633
1069 ArcA b0827 b0973 166890 1452200 1283518 a 3858.46070344121
1072 ArcA b0827 b0621 209161 1452200 1662596 a 2423.43681576393
1077 ArcA b0827 b0974 168702 1452200 1282792 a 2093.06856074998
1078 ArcA b0827 b0977 170385 1452200 1280958 a 2111.03102772081
1082 ArcA b0827 b0036 828190 1452200 2281626 a 1669.47536669458
1083 ArcA b0827 b0037 826528 1452200 2279964 a 3138.13893892543
1088 ArcA b0827 b0972 165775 1452200 1285308 a 2236.49547283244
1099 ArcA b0904 b3516 2709320 1364098 973780 a 82.4317899842045
1104 ArcA b0904 b0038 913717 1364098 2278672 a 419.099033642408
1105 ArcA b0904 b0040 910901 1364098 2275856 a 1844.37469078276
1107 ArcA b0904 b0826 88480 1364098 1453436 a 773.727342156137
1117 ArcA b0904 b3517 2710514 1364098 972010 a 150.026664296718
1119 ArcA b0904 b0036 916670 1364098 2281626 a 1135.9643480321
1120 ArcA b0904 b0037 915008 1364098 2279964 a 801.779271370868
1206 ArcA b3516 b1160 2451783 973780 1106562 a 3052.99410415415
1209 ArcA b3516 b0038 3623894 973780 2278672 a 640.449841908014
1210 ArcA b3516 b0040 3621078 973780 2275856 a 1792.14843135272
1214 ArcA b3516 b0621 3007818 973780 1662596 a 2302.33577047311
1224 ArcA b3516 b0036 3626847 973780 2281626 a 2531.40869872883
1225 ArcA b3516 b0037 3625185 973780 2279964 a 657.536310784431
1274 ArcA b1160 b0038 1171788 1106562 2278672 a 2707.20483155597
1275 ArcA b1160 b0040 1168972 1106562 2275856 a 1970.19795959695
1276 ArcA b1160 b0973 176633 1106562 1283518 a 2028.18934027373
1277 ArcA b1160 b0826 346551 1106562 1453436 a 2551.91359571597
1284 ArcA b1160 b0974 175907 1106562 1282792 a 1360.97244645143
1285 ArcA b1160 b0977 174074 1106562 1280958 a 3150.43965185814
1287 ArcA b1160 b3517 2452977 1106562 972010 a 3743.77483297273
1288 ArcA b1160 b0619 557787 1106562 1664672 a 1477.29482500955
1289 ArcA b1160 b0036 1174741 1106562 2281626 a 2655.43555749335
1290 ArcA b1160 b0037 1173079 1106562 2279964 a 1018.80812717606
1295 ArcA b1160 b0972 178423 1106562 1285308 a 2253.49062567387
1300 ArcA b1160 b0620 557138 1106562 1664022 a 1218.30168677549
1335 ArcA b0734 b0038 733150 1544384 2278672 a 1189.99621848139
1336 ArcA b0734 b0040 730334 1544384 2275856 a 1916.79550291626
1337 ArcA b0734 b0973 259073 1544384 1283518 a 585.825059211365
1345 ArcA b0734 b0974 260885 1544384 1282792 a 278.005395631092
1346 ArcA b0734 b0977 262568 1544384 1280958 a 815.864572095149
1350 ArcA b0734 b0036 736103 1544384 2281626 a 2012.6957047701
1351 ArcA b0734 b0037 734441 1544384 2279964 a 2514.85506540635
1356 ArcA b0734 b0972 257958 1544384 1285308 a 307.066767983773
1366 ArcA b0038 b0973 993362 2278672 1283518 a 341.011730003529
1367 ArcA b0038 b0826 824488 2278672 1453436 a 491.027494138567
1369 ArcA b0038 b0621 614691 2278672 1662596 a 333.925141311642
1374 ArcA b0038 b0974 995174 2278672 1282792 a 1311.90091089228
1375 ArcA b0038 b0977 996857 2278672 1280958 a 263.560239793486
1377 ArcA b0038 b3517 3625088 2278672 972010 a 288.353949166645
1378 ArcA b0038 b0619 612343 2278672 1664672 a 1343.12024778126
1385 ArcA b0038 b0972 992247 2278672 1285308 a 489.652938314476
1390 ArcA b0038 b0620 613970 2278672 1664022 a 807.288052680083
1394 ArcA b0040 b0973 990546 2275856 1283518 a 91.7823512446701
1395 ArcA b0040 b0826 821672 2275856 1453436 a 4137.42141919336
1397 ArcA b0040 b0621 611875 2275856 1662596 a 51.1663952218641
1402 ArcA b0040 b0974 992358 2275856 1282792 a 667.012743506449
1403 ArcA b0040 b0977 994041 2275856 1280958 a 577.913488335408
1405 ArcA b0040 b3517 3622272 2275856 972010 a 350.722112219917
1406 ArcA b0040 b0619 609527 2275856 1664672 a 3102.95584886411
1413 ArcA b0040 b0972 989431 2275856 1285308 a 299.929991831427
1418 ArcA b0040 b0620 611154 2275856 1664022 a 2485.58846151168
1422 ArcA b0973 b0826 168125 1283518 1453436 a 3522.80797092319
1424 ArcA b0973 b0621 377286 1283518 1662596 a 1693.5123264978
1434 ArcA b0973 b0036 996315 1283518 2281626 a 142.26735395023
1435 ArcA b0973 b0037 994653 1283518 2279964 a 489.297455542127
1450 ArcA b0826 b0621 208412 1453436 1662596 a 2940.89374170506
1455 ArcA b0826 b0974 169937 1453436 1282792 a 3397.67214427761
1456 ArcA b0826 b0977 171620 1453436 1280958 a 2722.90286275511
1460 ArcA b0826 b0036 827441 1453436 2281626 a 840.396335070543
1461 ArcA b0826 b0037 825779 1453436 2279964 a 1984.95743027401
1466 ArcA b0826 b0972 167010 1453436 1285308 a 2354.33939779294
1504 ArcA b0621 b0974 379098 1662596 1282792 a 1964.65162306196
1505 ArcA b0621 b0977 380781 1662596 1280958 a 703.818158333529
1507 ArcA b0621 b3517 3009012 1662596 972010 a 1551.6468670416
1508 ArcA b0621 b0619 690 1662596 1664672 a 837.133203259792
1509 ArcA b0621 b0036 617644 1662596 2281626 a 840.628336424606
1510 ArcA b0621 b0037 615982 1662596 2279964 a 1595.23289835685
1515 ArcA b0621 b0972 376171 1662596 1285308 a 1124.15701750245
1520 ArcA b0621 b0620 41 1662596 1664022 a 364.225205058628
1614 ArcA b0974 b0036 998127 1282792 2281626 a 414.978312686338
1615 ArcA b0974 b0037 996465 1282792 2279964 a 551.186901150599
1632 ArcA b0977 b0036 999810 1280958 2281626 a 154.31785379534
1633 ArcA b0977 b0037 998148 1280958 2279964 a 528.545173093086
1665 ArcA b3517 b0036 3628041 972010 2281626 a 1051.92205034404
1666 ArcA b3517 b0037 3626379 972010 2279964 a 443.631603923796
1680 ArcA b0619 b0036 615296 1664672 2281626 a 2070.02173901628
1681 ArcA b0619 b0037 613634 1664672 2279964 a 1836.49176420696
1700 ArcA b0036 b0972 995200 2281626 1285308 a 219.408295194143
1705 ArcA b0036 b0620 616923 2281626 1664022 a 2743.25007974118
1713 ArcA b0037 b0972 993538 2279964 1285308 a 537.029794331749
1718 ArcA b0037 b0620 615261 2279964 1664022 a 1392.50852780154
2169 ArcA b2992 b2282 742869 1498792 2242149 r 836.829731785385
2170 ArcA b2992 b3315 309102 1498792 1189358 r 2593.29655072458
2171 ArcA b2992 b4131 1215672 1498792 280973 r 628.197421198145
2173 ArcA b2992 b2975 19032 1498792 1518312 r 1590.36159410368
2174 ArcA b2992 b2976 16506 1498792 1515786 r 2955.98173201392
2175 ArcA b2992 b2977 16080 1498792 1515360 r 2764.74591960997
2178 ArcA b2992 b1301 1774797 1498792 954252 r 4221.96968250603
2181 ArcA b2992 b2342 679842 1498792 2179122 r 2654.67813491579
2184 ArcA b2992 b2344 677665 1498792 2176945 r 3059.20577928325
2186 ArcA b2992 b2277 747270 1498792 2246550 r 1758.99744172639
2187 ArcA b2992 b2281 743861 1498792 2243141 r 844.393273303382
2188 ArcA b2992 b3313 307960 1498792 1190422 r 3548.38244838405
2191 ArcA b2992 b3603 636601 1498792 860536 r 2624.84132853778
2194 ArcA b2992 b1805 1250563 1498792 430018 r 2512.49955223877
2195 ArcA b2992 b1297 1779401 1498792 958856 r 4212.49854599382
2196 ArcA b2992 b2096 963107 1498792 142562 r 493.53115403184
2197 ArcA b2992 b1243 1837496 1498792 1016950 r 1439.81630772818
2199 ArcA b2992 b0428 2691404 1498792 1870858 r 3780.27829663373
2200 ArcA b2992 b0431 2688468 1498792 1867922 r 4106.88787283023
2201 ArcA b2992 b0432 2687499 1498792 1866954 r 4186.92321400811
2202 ArcA b2992 b0312 2810376 1498792 1989830 r 3638.5535587648
2203 ArcA b2992 b0314 2807613 1498792 1987068 r 3290.47625732203
2206 ArcA b2992 b2280 744415 1498792 2243695 r 656.119653721789
2207 ArcA b2992 b2283 740146 1498792 2239426 r 1769.80789918002
2208 ArcA b2992 b2286 736466 1498792 2235746 r 1444.26763447776
2209 ArcA b2992 b3319 310882 1498792 1187305 r 3017.84194417136
2214 ArcA b2992 b1302 1773494 1498792 952948 r 3920.26963358389
2215 ArcA b2992 b1299 1777841 1498792 957296 r 4207.43437263138
2216 ArcA b2992 b1109 1971721 1498792 1151176 r 2930.18361199431
2217 ArcA b2992 b2091 967436 1498792 146890 r 218.439923090995
2218 ArcA b2992 b2093 965745 1498792 145200 r 176.686162446299
2219 ArcA b2992 b2095 963990 1498792 143444 r 282.389801515564
2220 ArcA b2992 b0430 2690449 1498792 1869904 r 4046.06957429058
2221 ArcA b2992 b0311 2811862 1498792 1991316 r 3941.46115038573
2222 ArcA b2992 b2285 738259 1498792 2237539 r 1081.37412582325
2223 ArcA b2992 b2288 735239 1498792 2234519 r 2209.59045979113
2224 ArcA b2992 b3317 309744 1498792 1188227 r 2810.34517452928
2225 ArcA b2992 b3318 310583 1498792 1187907 r 3057.13002667535
2226 ArcA b2992 b1415 1650638 1498792 830092 r 2888.42517645862
2228 ArcA b2992 b2094 965262 1498792 144716 r 205.774148036142
2229 ArcA b2992 b3846 887984 1498792 608619 r 3334.88470565326
2230 ArcA b2992 b1245 1835567 1498792 1015022 r 953.190432180265
2233 ArcA b2992 b1136 1942737 1498792 1122192 r 3819.83965632067
2234 ArcA b2992 b3236 242531 1498792 1255323 r 2655.18737568557
2235 ArcA b2992 b2284 738756 1498792 2238036 r 1972.14046152905
2236 ArcA b2992 b3311 307515 1498792 1191023 r 1952.0081967041
2237 ArcA b2992 b3312 307769 1498792 1190832 r 2880.58067062875
2238 ArcA b2992 b3314 308383 1498792 1189708 r 2726.05300755506
2239 ArcA b2992 b3316 309449 1498792 1189065 r 2252.75165075958
2240 ArcA b2992 b3320 311498 1498792 1186665 r 3295.91565426059
2241 ArcA b2992 b3604 638256 1498792 859760 r 2854.91523516899
2242 ArcA b2992 b1276 1801803 1498792 981258 r 3899.80217446988
2243 ArcA b2992 b1300 1776079 1498792 955534 r 4207.90007010622
2244 ArcA b2992 b2092 966033 1498792 145488 r 184.667268350404
2245 ArcA b2992 b1246 1834542 1498792 1013996 r 166.781293915115
2248 ArcA b2992 b2287 735698 1498792 2234978 r 2079.06854143869
2249 ArcA b2992 b2741 272760 1498792 1772040 r 2490.24697570342
2250 ArcA b2992 b0116 3008997 1498792 2188452 r 2060.20581496121
2253 ArcA b2992 b1296 1781122 1498792 960576 r 3865.98435071845
2256 ArcA b2992 b0221 2895030 1498792 2074484 r 2102.9997622444
2257 ArcA b2992 b4015 1076311 1498792 421177 r 3649.16730227596
2258 ArcA b2992 b3845 886811 1498792 610818 r 3056.19681957822
2259 ArcA b2992 b1247 1833541 1498792 1012996 r 313.6941185295
2260 ArcA b2992 b0429 2691063 1498792 1870518 r 3730.16420550088
2261 ArcA b2992 b0720 2384642 1498792 1564096 r 3004.76954191166
2264 ArcA b2992 b2276 748806 1498792 2248086 r 1462.41786094126
2265 ArcA b2992 b2278 745265 1498792 2244545 r 1048.67773886929
2266 ArcA b2992 b2279 744966 1498792 2244246 r 1002.22951463225
2267 ArcA b2992 b3321 312160 1498792 1186321 r 2547.49406279976
2268 ArcA b2992 b4132 1217899 1498792 279559 r 171.280471741527
2271 ArcA b2992 b4467 14852 1498792 1514132 r 3793.86900142849
2274 ArcA b2992 b4014 1074680 1498792 422511 r 3592.34909216796
2275 ArcA b2992 b4016 1077798 1498792 419258 r 3569.4226423891
2276 ArcA b2992 b3907 958693 1498792 539065 r 489.487487071937
2277 ArcA b2992 b3081 90866 1498792 1405908 r 1043.12031904282
2280 ArcA b2992 b3605 639029 1498792 858573 r 3692.52867287445
2281 ArcA b2992 b0118 3004121 1498792 2183576 r 3978.60591162281
2282 ArcA b2992 b2979 12290 1498792 1511570 r 1225.46480977627
2283 ArcA b2992 b1101 1979808 1498792 1159262 r 2133.64055079575
2284 ArcA b2992 b1298 1778425 1498792 957880 r 4217.99988146041
2285 ArcA b2992 b2341 681152 1498792 2180432 r 1799.35321713109
2286 ArcA b2992 b1244 1836490 1498792 1015944 r 479.056364115957
2289 ArcA b2992 b0313 2809775 1498792 1989230 r 3819.98691097234
2290 ArcA b2282 b3315 1052459 2242149 1189358 r 370.249915597559
2291 ArcA b2282 b4131 1959029 2242149 280973 r 4257.93788118145
2293 ArcA b2282 b2975 722155 2242149 1518312 r 1509.77713587138
2294 ArcA b2282 b2976 724192 2242149 1515786 r 149.666295470958
2295 ArcA b2282 b2977 726385 2242149 1515360 r 363.132207329507
2297 ArcA b2282 b0617 1744481 2242149 1667782 r 3898.31963799789
2298 ArcA b2282 b1301 1030951 2242149 954252 r 1073.26511170353
2299 ArcA b2282 b0618 1743408 2242149 1666708 r 4083.92556249499
2300 ArcA b2282 b0615 1745693 2242149 1668994 r 3694.1865139703
2301 ArcA b2282 b2342 61717 2242149 2179122 r 248.939751747285
2304 ArcA b2282 b2344 63858 2242149 2176945 r 317.839582179438
2305 ArcA b2282 b2991 742535 2242149 1499273 r 3086.34006551449
2308 ArcA b2282 b3313 1051317 2242149 1190422 r 273.153802829102
2311 ArcA b2282 b3603 1379958 2242149 860536 r 76
2314 ArcA b2282 b1805 506717 2242149 430018 r 1071.53441381973
2316 ArcA b2282 b2096 219261 2242149 142562 r 197.149689322606
2317 ArcA b2282 b1243 1093650 2242149 1016950 r 3792.29772038008
2319 ArcA b2282 b0428 1947558 2242149 1870858 r 22.494443758404
2320 ArcA b2282 b0431 1944622 2242149 1867922 r 33.1963853453957
2321 ArcA b2282 b0432 1943653 2242149 1866954 r 73.3212111192935
2322 ArcA b2282 b0312 2066530 2242149 1989830 r 118.574870862253
2323 ArcA b2282 b0314 2063767 2242149 1987068 r 765.24832570872
2324 ArcA b2282 b2997 747701 2242149 1493330 r 612.22708205371
2325 ArcA b2282 b2994 743844 2242149 1496602 r 1079.22379514167
2329 ArcA b2282 b3319 1054239 2242149 1187305 r 233.388088813461
2334 ArcA b2282 b1302 1029648 2242149 952948 r 733.491649577553
2335 ArcA b2282 b1299 1033995 2242149 957296 r 287.744678491193
2337 ArcA b2282 b2091 223590 2242149 146890 r 47.370877129308
2338 ArcA b2282 b2093 221899 2242149 145200 r 33.0454232837166
2339 ArcA b2282 b2095 220144 2242149 143444 r 96.4676111448811
2340 ArcA b2282 b0430 1946603 2242149 1869904 r 35.3270434653114
2341 ArcA b2282 b0311 2068016 2242149 1991316 r 302.137385968701
2344 ArcA b2282 b3317 1053101 2242149 1188227 r 346.963975075223
2345 ArcA b2282 b3318 1053940 2242149 1187907 r 456.017543522177
2348 ArcA b2282 b2094 221416 2242149 144716 r 70
2349 ArcA b2282 b3846 1631341 2242149 608619 r 632.687126469316
2350 ArcA b2282 b1245 1091721 2242149 1015022 r 572.408071221921
2353 ArcA b2282 b1136 1198891 2242149 1122192 r 136.176356244394
2354 ArcA b2282 b3236 985888 2242149 1255323 r 43.4971263418631
2356 ArcA b2282 b3311 1050872 2242149 1191023 r 518.37341752833
2357 ArcA b2282 b3312 1051126 2242149 1190832 r 672.161438941569
2358 ArcA b2282 b3314 1051740 2242149 1189708 r 338.341543414343
2359 ArcA b2282 b3316 1052806 2242149 1189065 r 270.754501347623
2360 ArcA b2282 b3320 1054855 2242149 1186665 r 344.992753547085
2361 ArcA b2282 b3604 1381613 2242149 859760 r 39.9874980462644
2363 ArcA b2282 b1300 1032233 2242149 955534 r 328.222485518588
2364 ArcA b2282 b2092 222187 2242149 145488 r 60.4979338490167
2365 ArcA b2282 b1246 1090696 2242149 1013996 r 520.076917388188
2366 ArcA b2282 b2990 742274 2242149 1499627 r 3178.86457717217
2367 ArcA b2282 b2993 743350 2242149 1498305 r 2064.1249962151
2369 ArcA b2282 b2741 469117 2242149 1772040 r 2847.46799806425
2370 ArcA b2282 b0116 2265151 2242149 2188452 r 211.849002829846
2371 ArcA b2282 b0616 1744774 2242149 1668074 r 2349.6799782098
2372 ArcA b2282 b0613 1747755 2242149 1671056 r 3780.99947103937
2376 ArcA b2282 b0221 2151184 2242149 2074484 r 460.139109400625
2377 ArcA b2282 b4015 1819668 2242149 421177 r 84.4985206971104
2378 ArcA b2282 b3845 1630168 2242149 610818 r 117.490425141796
2379 ArcA b2282 b1247 1089695 2242149 1012996 r 366.531035520868
2380 ArcA b2282 b0429 1947217 2242149 1870518 r 30.3973683071413
2381 ArcA b2282 b0720 1640796 2242149 1564096 r 54.2586398650021
2383 ArcA b2282 b2996 746712 2242149 1494451 r 1021.71816074689
2387 ArcA b2282 b3321 1055517 2242149 1186321 r 518.540258803499
2388 ArcA b2282 b4132 1961256 2242149 279559 r 3246.48610038607
2391 ArcA b2282 b4467 726794 2242149 1514132 r 1902.0967378133
2392 ArcA b2282 b0614 1747229 2242149 1670530 r 3625.37446341754
2394 ArcA b2282 b4014 1818037 2242149 422511 r 241.373155093933
2395 ArcA b2282 b4016 1821155 2242149 419258 r 38.6781592116274
2396 ArcA b2282 b3907 1702050 2242149 539065 r 2688.80121987476
2397 ArcA b2282 b3081 834223 2242149 1405908 r 2028.41711686724
2398 ArcA b2282 b2995 745544 2242149 1495427 r 820.48765987064
2400 ArcA b2282 b3605 1382386 2242149 858573 r 23.8117617995813
2401 ArcA b2282 b0118 2260275 2242149 2183576 r 27.2029410174709
2402 ArcA b2282 b2979 729080 2242149 1511570 r 669.280957446124
2403 ArcA b2282 b1101 1235962 2242149 1159262 r 965.419079985474
2404 ArcA b2282 b1298 1034579 2242149 957880 r 388.651514856176
2405 ArcA b2282 b2341 59573 2242149 2180432 r 114.236596587959
2406 ArcA b2282 b1244 1092644 2242149 1015944 r 1207.16154676994
2409 ArcA b2282 b0313 2065929 2242149 1989230 r 1910.69751661533
2410 ArcA b3315 b4131 906238 1189358 280973 r 2581.87257625159
2412 ArcA b3315 b2975 328622 1189358 1518312 r 2499.48254644837
2413 ArcA b3315 b2976 326096 1189358 1515786 r 3078.99788892425
2414 ArcA b3315 b2977 325670 1189358 1515360 r 4031.10394309053
2416 ArcA b3315 b0617 2797917 1189358 1667782 r 2510.01832662632
2417 ArcA b3315 b1301 2084387 1189358 954252 r 2700.5851217838
2418 ArcA b3315 b0618 2796844 1189358 1666708 r 1948.79655172109
2419 ArcA b3315 b0615 2799129 1189358 1668994 r 2331.70452673575
2420 ArcA b3315 b2342 989432 1189358 2179122 r 3926.65239103234
2423 ArcA b3315 b2344 987255 1189358 2176945 r 527.547154290496
2424 ArcA b3315 b2991 309583 1189358 1499273 r 1504.43943048565
2425 ArcA b3315 b2277 1056860 1189358 2246550 r 544.542009398724
2426 ArcA b3315 b2281 1053451 1189358 2243141 r 308.86890422961
2430 ArcA b3315 b3603 327167 1189358 860536 r 2652.85826986667
2433 ArcA b3315 b1805 1560153 1189358 430018 r 3033.66906566949
2434 ArcA b3315 b1297 2088991 1189358 958856 r 2967.26355418591
2435 ArcA b3315 b2096 1272697 1189358 142562 r 4072.56675820053
2436 ArcA b3315 b1243 2147086 1189358 1016950 r 3849.56049439413
2438 ArcA b3315 b0428 3000994 1189358 1870858 r 169.440254957315
2439 ArcA b3315 b0431 2998058 1189358 1867922 r 374.979999466638
2440 ArcA b3315 b0432 2997089 1189358 1866954 r 336.655610379509
2441 ArcA b3315 b0312 3119966 1189358 1989830 r 1299.18128065332
2442 ArcA b3315 b0314 3117203 1189358 1987068 r 3278.60488622829
2443 ArcA b3315 b2997 303640 1189358 1493330 r 2081.31016429556
2444 ArcA b3315 b2994 306912 1189358 1496602 r 2370.40861456416
2445 ArcA b3315 b2280 1054005 1189358 2243695 r 624.906392990182
2446 ArcA b3315 b2283 1049736 1189358 2239426 r 475.374589139975
2447 ArcA b3315 b2286 1046056 1189358 2235746 r 1772.98195140278
2453 ArcA b3315 b1302 2083084 1189358 952948 r 2040.17425726334
2454 ArcA b3315 b1299 2087431 1189358 957296 r 2685.49436789579
2455 ArcA b3315 b1109 2281311 1189358 1151176 r 653.123265547936
2456 ArcA b3315 b2091 1277026 1189358 146890 r 2924.20758497067
2457 ArcA b3315 b2093 1275335 1189358 145200 r 2666.24379980526
2458 ArcA b3315 b2095 1273580 1189358 143444 r 3686.12479441487
2459 ArcA b3315 b0430 3000039 1189358 1869904 r 208.566536146142
2460 ArcA b3315 b0311 3121452 1189358 1991316 r 1106.05379616002
2461 ArcA b3315 b2285 1047849 1189358 2237539 r 810.984586783251
2462 ArcA b3315 b2288 1044829 1189358 2234519 r 2986.95061894233
2465 ArcA b3315 b1415 1960228 1189358 830092 r 3493.95091551098
2467 ArcA b3315 b2094 1274852 1189358 144716 r 1565.14152714699
2468 ArcA b3315 b3846 578550 1189358 608619 r 3761.50674597295
2469 ArcA b3315 b1245 2145157 1189358 1015022 r 3531.75098216168
2472 ArcA b3315 b1136 2252327 1189358 1122192 r 722.101100954707
2473 ArcA b3315 b3236 65633 1189358 1255323 r 2381.55831337383
2474 ArcA b3315 b2284 1048346 1189358 2238036 r 850.214678772368
2480 ArcA b3315 b3604 328822 1189358 859760 r 2143.76118072886
2481 ArcA b3315 b1276 2111393 1189358 981258 r 3883.99987126674
2482 ArcA b3315 b1300 2085669 1189358 955534 r 2284.68400440849
2483 ArcA b3315 b2092 1275623 1189358 145488 r 3230.51543874967
2484 ArcA b3315 b1246 2144132 1189358 1013996 r 3101.05224077248
2485 ArcA b3315 b2990 309937 1189358 1499627 r 1706.26199629483
2486 ArcA b3315 b2993 308615 1189358 1498305 r 3631.11800964937
2487 ArcA b3315 b2287 1045288 1189358 2234978 r 2248.67961257268
2488 ArcA b3315 b2741 582350 1189358 1772040 r 4042.90984316989
2489 ArcA b3315 b0116 3318587 1189358 2188452 r 141.138230115019
2490 ArcA b3315 b0616 2798210 1189358 1668074 r 2732.22949255731
2491 ArcA b3315 b0613 2801191 1189358 1671056 r 2785.93108313899
2492 ArcA b3315 b1296 2090712 1189358 960576 r 1240.26690675838
2495 ArcA b3315 b0221 3204620 1189358 2074484 r 3934.92464985037
2496 ArcA b3315 b4015 766877 1189358 421177 r 2314.06547011963
2497 ArcA b3315 b3845 577377 1189358 610818 r 2590.75452330012
2498 ArcA b3315 b1247 2143131 1189358 1012996 r 1538.45701922413
2499 ArcA b3315 b0429 3000653 1189358 1870518 r 111.982141433355
2500 ArcA b3315 b0720 2694232 1189358 1564096 r 3083.51585045383
2502 ArcA b3315 b2996 304761 1189358 1494451 r 1622.48697991694
2503 ArcA b3315 b2276 1058396 1189358 2248086 r 298.630206107821
2504 ArcA b3315 b2278 1054855 1189358 2244545 r 272.983515985856
2505 ArcA b3315 b2279 1054556 1189358 2244246 r 300.489600485608
2507 ArcA b3315 b4132 908465 1189358 279559 r 3376.01495849766
2510 ArcA b3315 b4467 324442 1189358 1514132 r 3421.88544518954
2511 ArcA b3315 b0614 2800665 1189358 1670530 r 2818.46589477325
2513 ArcA b3315 b4014 765246 1189358 422511 r 3825.7207164141
2514 ArcA b3315 b4016 768364 1189358 419258 r 2286.10235991305
2515 ArcA b3315 b3907 649259 1189358 539065 r 2802.66801458896
2516 ArcA b3315 b3081 216218 1189358 1405908 r 4254.93783738376
2517 ArcA b3315 b2995 305737 1189358 1495427 r 3582.38370362528
2519 ArcA b3315 b3605 329595 1189358 858573 r 1405.72579118404
2520 ArcA b3315 b0118 3313711 1189358 2183576 r 687.575450405263
2521 ArcA b3315 b2979 321880 1189358 1511570 r 3653.75601265328
2522 ArcA b3315 b1101 2289398 1189358 1159262 r 370.299878476891
2523 ArcA b3315 b1298 2088015 1189358 957880 r 2590.08571286743
2524 ArcA b3315 b2341 990742 1189358 2180432 r 4138.23875579938
2525 ArcA b3315 b1244 2146080 1189358 1015944 r 3220.48614342617
2528 ArcA b3315 b0313 3119365 1189358 1989230 r 2674.14023566454
2530 ArcA b4131 b2975 1235192 280973 1518312 r 1079.45541825497
2531 ArcA b4131 b2976 1232666 280973 1515786 r 3072.60117815508
2532 ArcA b4131 b2977 1232240 280973 1515360 r 2137.93241240223
2534 ArcA b4131 b0617 3704487 280973 1667782 r 360.18745119729
2535 ArcA b4131 b1301 2990957 280973 954252 r 3671.95098006496
2536 ArcA b4131 b0618 3703414 280973 1666708 r 33.466401061363
2537 ArcA b4131 b0615 3705699 280973 1668994 r 154.783720074173
2538 ArcA b4131 b2342 1896002 280973 2179122 r 3671.15009227353
2541 ArcA b4131 b2344 1893825 280973 2176945 r 3641.68367654303
2542 ArcA b4131 b2991 1216153 280973 1499273 r 1593.80613626626
2543 ArcA b4131 b2277 1963430 280973 2246550 r 4305.49160956098
2544 ArcA b4131 b2281 1960021 280973 2243141 r 4286.96221117005
2545 ArcA b4131 b3313 907302 280973 1190422 r 3042.39379436654
2548 ArcA b4131 b3603 577416 280973 860536 r 3389.98805307629
2551 ArcA b4131 b1805 2466723 280973 430018 r 4139.78695103988
2552 ArcA b4131 b1297 2995561 280973 958856 r 3141.88398894676
2553 ArcA b4131 b2096 2179267 280973 142562 r 3232.103030536
2554 ArcA b4131 b1243 3053656 280973 1016950 r 969.132601866226
2556 ArcA b4131 b0428 3907564 280973 1870858 r 3697.3974630813
2557 ArcA b4131 b0431 3904628 280973 1867922 r 3649.69697372261
2558 ArcA b4131 b0432 3903659 280973 1866954 r 2932.25510486383
2559 ArcA b4131 b0312 4026536 280973 1989830 r 4267.49645576889
2560 ArcA b4131 b0314 4023773 280973 1987068 r 2542.94966525097
2561 ArcA b4131 b2997 1210210 280973 1493330 r 1261.12013702105
2562 ArcA b4131 b2994 1213482 280973 1496602 r 1668.46546263325
2563 ArcA b4131 b2280 1960575 280973 2243695 r 4206.98288563193
2564 ArcA b4131 b2283 1956306 280973 2239426 r 4299.48462027717
2565 ArcA b4131 b2286 1952626 280973 2235746 r 4256.95301829842
2566 ArcA b4131 b3319 904185 280973 1187305 r 3670.79759725322
2571 ArcA b4131 b1302 2989654 280973 952948 r 3062.98024805907
2572 ArcA b4131 b1299 2994001 280973 957296 r 4231.28656557317
2573 ArcA b4131 b1109 3187881 280973 1151176 r 2495.22824607289
2574 ArcA b4131 b2091 2183596 280973 146890 r 3054.09102680323
2575 ArcA b4131 b2093 2181905 280973 145200 r 2589.23367041293
2576 ArcA b4131 b2095 2180150 280973 143444 r 2559.17467164709
2577 ArcA b4131 b0430 3906609 280973 1869904 r 3363.33168153247
2578 ArcA b4131 b0311 4028022 280973 1991316 r 3672.8855141428
2579 ArcA b4131 b2285 1954419 280973 2237539 r 4284.99953325552
2580 ArcA b4131 b2288 1951399 280973 2234519 r 4210.46363242814
2581 ArcA b4131 b3317 905107 280973 1188227 r 3618.74619170784
2582 ArcA b4131 b3318 904787 280973 1187907 r 3361.85662989961
2583 ArcA b4131 b1415 2866798 280973 830092 r 3900.36344460359
2585 ArcA b4131 b2094 2181422 280973 144716 r 2282.86486678472
2586 ArcA b4131 b3846 325499 280973 608619 r 1940.42108832078
2587 ArcA b4131 b1245 3051727 280973 1015022 r 3935.43644339481
2590 ArcA b4131 b1136 3158897 280973 1122192 r 2718.81168895531
2591 ArcA b4131 b3236 972203 280973 1255323 r 3259.19621992908
2592 ArcA b4131 b2284 1954916 280973 2238036 r 4292.49158415017
2593 ArcA b4131 b3311 907903 280973 1191023 r 3071.21702261498
2594 ArcA b4131 b3312 907712 280973 1190832 r 3141.07195078368
2595 ArcA b4131 b3314 906588 280973 1189708 r 2733.71542044888
2596 ArcA b4131 b3316 905945 280973 1189065 r 2956.94994884932
2597 ArcA b4131 b3320 903545 280973 1186665 r 3619.87637910468
2598 ArcA b4131 b3604 576640 280973 859760 r 3677.33381677541
2599 ArcA b4131 b1276 3017963 280973 981258 r 2492.13924169578
2600 ArcA b4131 b1300 2992239 280973 955534 r 3387.97874845755
2601 ArcA b4131 b2092 2182193 280973 145488 r 2782.06182533746
2602 ArcA b4131 b1246 3050702 280973 1013996 r 3406.11450189215
2603 ArcA b4131 b2990 1216507 280973 1499627 r 368.24719958202
2604 ArcA b4131 b2993 1215185 280973 1498305 r 933.218088123028
2605 ArcA b4131 b2287 1951858 280973 2234978 r 4196.45922177257
2606 ArcA b4131 b2741 1488920 280973 1772040 r 1764.38516203237
2607 ArcA b4131 b0116 4225157 280973 2188452 r 2358.64537393819
2608 ArcA b4131 b0616 3704780 280973 1668074 r 413.58675027133
2609 ArcA b4131 b0613 3707761 280973 1671056 r 153.831076184235
2610 ArcA b4131 b1296 2997282 280973 960576 r 3863.31800399605
2613 ArcA b4131 b0221 4111190 280973 2074484 r 3262.43283455767
2614 ArcA b4131 b4015 138057 280973 421177 r 3598.41298352482
2615 ArcA b4131 b3845 327698 280973 610818 r 3686.84499267328
2616 ArcA b4131 b1247 3049701 280973 1012996 r 3558.71549860339
2617 ArcA b4131 b0429 3907223 280973 1870518 r 3337.93828582854
2618 ArcA b4131 b0720 3600802 280973 1564096 r 3503.99643264659
2620 ArcA b4131 b2996 1211331 280973 1494451 r 1150.02434756835
2621 ArcA b4131 b2276 1964966 280973 2248086 r 4298.49159589733
2622 ArcA b4131 b2278 1961425 280973 2244545 r 4240.89389162238
2623 ArcA b4131 b2279 1961126 280973 2244246 r 4208.28539906694
2624 ArcA b4131 b3321 903201 280973 1186321 r 2834.49730992993
2628 ArcA b4131 b4467 1231012 280973 1514132 r 1011.22697748824
2629 ArcA b4131 b0614 3707235 280973 1670530 r 455.88814417574
2631 ArcA b4131 b4014 139391 280973 422511 r 3026.99520977487
2632 ArcA b4131 b4016 136138 280973 419258 r 3675.17237690969
2633 ArcA b4131 b3907 255945 280973 539065 r 192.067696398952
2634 ArcA b4131 b3081 1122788 280973 1405908 r 1707.49816983796
2635 ArcA b4131 b2995 1212307 280973 1495427 r 993.854617134719
2637 ArcA b4131 b3605 575453 280973 858573 r 3667.47869796131
2638 ArcA b4131 b0118 4220281 280973 2183576 r 3402.7386029491
2639 ArcA b4131 b2979 1228450 280973 1511570 r 680.636466845555
2640 ArcA b4131 b1101 3195968 280973 1159262 r 2533.86049339738
2641 ArcA b4131 b1298 2994585 280973 957880 r 3743.65262811603
2642 ArcA b4131 b2341 1897312 280973 2180432 r 3193.09802542922
2643 ArcA b4131 b1244 3052650 280973 1015944 r 2869.49333506806
2646 ArcA b4131 b0313 4025935 280973 1989230 r 4146.9564743315
2767 ArcA b2975 b0617 2467613 1518312 1667782 r 2844.21518173291
2768 ArcA b2975 b1301 1754083 1518312 954252 r 230.239006252199
2769 ArcA b2975 b0618 2466540 1518312 1666708 r 1104.49717066184
2770 ArcA b2975 b0615 2468825 1518312 1668994 r 346.894796732381
2771 ArcA b2975 b2342 659128 1518312 2179122 r 998.257982687841
2774 ArcA b2975 b2344 656951 1518312 2176945 r 1004.88805346665
2775 ArcA b2975 b2991 18698 1518312 1499273 r 2438.94751891056
2776 ArcA b2975 b2277 726556 1518312 2246550 r 2543.57917116806
2777 ArcA b2975 b2281 723147 1518312 2243141 r 2702.11731795642
2778 ArcA b2975 b3313 327480 1518312 1190422 r 3043.44295165853
2781 ArcA b2975 b3603 656121 1518312 860536 r 442.628512411932
2784 ArcA b2975 b1805 1229849 1518312 430018 r 1766.36576053772
2785 ArcA b2975 b1297 1758687 1518312 958856 r 280.624304008046
2786 ArcA b2975 b2096 942393 1518312 142562 r 3065.43226968074
2787 ArcA b2975 b1243 1816782 1518312 1016950 r 1448.01933688746
2792 ArcA b2975 b0312 2789662 1518312 1989830 r 3235.44370991059
2793 ArcA b2975 b0314 2786899 1518312 1987068 r 834.658013799664
2794 ArcA b2975 b2997 23864 1518312 1493330 r 2793.89692007418
2795 ArcA b2975 b2994 20007 1518312 1496602 r 2616.2018270768
2796 ArcA b2975 b2280 723701 1518312 2243695 r 1255.73723365997
2797 ArcA b2975 b2283 719432 1518312 2239426 r 1420.92997716284
2798 ArcA b2975 b2286 715752 1518312 2235746 r 954.47996312128
2799 ArcA b2975 b3319 330402 1518312 1187305 r 3046.97292406743
2804 ArcA b2975 b1302 1752780 1518312 952948 r 161.92590898309
2805 ArcA b2975 b1299 1757127 1518312 957296 r 1332.06906727842
2807 ArcA b2975 b2091 946722 1518312 146890 r 1893.39166576807
2808 ArcA b2975 b2093 945031 1518312 145200 r 2459.2923779006
2809 ArcA b2975 b2095 943276 1518312 143444 r 2240.74518854777
2811 ArcA b2975 b0311 2791148 1518312 1991316 r 3631.02850443232
2812 ArcA b2975 b2285 717545 1518312 2237539 r 1268.2409077143
2813 ArcA b2975 b2288 714525 1518312 2234519 r 1816.49580236234
2814 ArcA b2975 b3317 329264 1518312 1188227 r 2447.66909528229
2815 ArcA b2975 b3318 330103 1518312 1187907 r 2816.45042562442
2816 ArcA b2975 b1415 1629924 1518312 830092 r 1011.71537499437
2818 ArcA b2975 b2094 944548 1518312 144716 r 1455.46143885711
2819 ArcA b2975 b3846 907504 1518312 608619 r 221.232908944397
2820 ArcA b2975 b1245 1814853 1518312 1015022 r 3840.45713424847
2823 ArcA b2975 b1136 1922023 1518312 1122192 r 1151.55546978858
2824 ArcA b2975 b3236 262051 1518312 1255323 r 1094.54374056042
2825 ArcA b2975 b2284 718042 1518312 2238036 r 1508.62288196885
2826 ArcA b2975 b3311 327035 1518312 1191023 r 2829.4932408472
2827 ArcA b2975 b3312 327289 1518312 1190832 r 1941.98197725932
2828 ArcA b2975 b3314 327903 1518312 1189708 r 2175.1367773085
2829 ArcA b2975 b3316 328969 1518312 1189065 r 3144.19178804347
2830 ArcA b2975 b3320 331018 1518312 1186665 r 3315.6646392541
2831 ArcA b2975 b3604 657776 1518312 859760 r 2357.18476153228
2832 ArcA b2975 b1276 1781089 1518312 981258 r 425.324581937136
2833 ArcA b2975 b1300 1755365 1518312 955534 r 1129.46049067685
2834 ArcA b2975 b2092 945319 1518312 145488 r 1174.28446298161
2835 ArcA b2975 b1246 1813828 1518312 1013996 r 2579.74301045666
2836 ArcA b2975 b2990 18437 1518312 1499627 r 3013.79627712292
2837 ArcA b2975 b2993 19513 1518312 1498305 r 1749.34787849644
2838 ArcA b2975 b2287 714984 1518312 2234978 r 2442.48643803809
2839 ArcA b2975 b2741 252046 1518312 1772040 r 516.425212397691
2841 ArcA b2975 b0616 2467906 1518312 1668074 r 1822.50651576339
2842 ArcA b2975 b0613 2470887 1518312 1671056 r 263.856021344975
2843 ArcA b2975 b1296 1760408 1518312 960576 r 566.056534279041
2846 ArcA b2975 b0221 2874316 1518312 2074484 r 112.467773161915
2847 ArcA b2975 b4015 1095831 1518312 421177 r 128.774997573287
2848 ArcA b2975 b3845 906331 1518312 610818 r 501.879467601534
2849 ArcA b2975 b1247 1812827 1518312 1012996 r 2993.39071956869
2851 ArcA b2975 b0720 2363928 1518312 1564096 r 1337.13873625739
2853 ArcA b2975 b2996 22875 1518312 1494451 r 2693.67258589458
2854 ArcA b2975 b2276 728092 1518312 2248086 r 1009.34285552532
2855 ArcA b2975 b2278 724551 1518312 2244545 r 470.84710894302
2856 ArcA b2975 b2279 724252 1518312 2244246 r 863.206811835958
2857 ArcA b2975 b3321 331680 1518312 1186321 r 1810.49440761357
2858 ArcA b2975 b4132 1237419 1518312 279559 r 65.9696900098826
2862 ArcA b2975 b0614 2470361 1518312 1670530 r 409.472831821599
2864 ArcA b2975 b4014 1094200 1518312 422511 r 1023.98437488079
2865 ArcA b2975 b4016 1097318 1518312 419258 r 87.3956520657635
2866 ArcA b2975 b3907 978213 1518312 539065 r 1171.41196852346
2867 ArcA b2975 b3081 110386 1518312 1405908 r 212.781578149989
2868 ArcA b2975 b2995 21707 1518312 1495427 r 1710.05029165811
2870 ArcA b2975 b3605 658549 1518312 858573 r 2817.80677123184
2871 ArcA b2975 b0118 2983407 1518312 2183576 r 2155.95176198356
2873 ArcA b2975 b1101 1959094 1518312 1159262 r 1447.51373050483
2874 ArcA b2975 b1298 1757711 1518312 957880 r 1330.01503750897
2875 ArcA b2975 b2341 660438 1518312 2180432 r 923.171706672166
2876 ArcA b2975 b1244 1815776 1518312 1015944 r 3922.06833188816
2879 ArcA b2975 b0313 2789061 1518312 1989230 r 2803.84735675821
2882 ArcA b2976 b0617 2469650 1515786 1667782 r 3764.86600027145
2883 ArcA b2976 b1301 1756120 1515786 954252 r 133.146535816746
2884 ArcA b2976 b0618 2468577 1515786 1666708 r 3149.51424826115
2885 ArcA b2976 b0615 2470862 1515786 1668994 r 2983.75702764149
2886 ArcA b2976 b2342 661165 1515786 2179122 r 228.100854886605
2889 ArcA b2976 b2344 658988 1515786 2176945 r 283.019433961698
2890 ArcA b2976 b2991 16172 1515786 1499273 r 3146.17736308683
2891 ArcA b2976 b2277 728593 1515786 2246550 r 249.659768485032
2892 ArcA b2976 b2281 725184 1515786 2243141 r 135.966907738611
2893 ArcA b2976 b3313 324954 1515786 1190422 r 2667.21127772061
2896 ArcA b2976 b3603 653595 1515786 860536 r 679.499816041182
2899 ArcA b2976 b1805 1231886 1515786 430018 r 371.160342709185
2900 ArcA b2976 b1297 1760724 1515786 958856 r 252.505445485835
2901 ArcA b2976 b2096 944430 1515786 142562 r 186.257885739101
2902 ArcA b2976 b1243 1818819 1515786 1016950 r 2575.83268090146
2907 ArcA b2976 b0312 2791699 1515786 1989830 r 925.128099238155
2908 ArcA b2976 b0314 2788936 1515786 1987068 r 3230.45259986894
2909 ArcA b2976 b2997 21338 1515786 1493330 r 1661.15471886276
2910 ArcA b2976 b2994 17481 1515786 1496602 r 1768.80892128008
2911 ArcA b2976 b2280 725738 1515786 2243695 r 228.621958700384
2912 ArcA b2976 b2283 721469 1515786 2239426 r 81.6088230524126
2913 ArcA b2976 b2286 717789 1515786 2235746 r 198.408669165437
2914 ArcA b2976 b3319 327876 1515786 1187305 r 2679.6275860649
2919 ArcA b2976 b1302 1754817 1515786 952948 r 187.877619742214
2920 ArcA b2976 b1299 1759164 1515786 957296 r 1363.70158025867
2922 ArcA b2976 b2091 948759 1515786 146890 r 75.9407663906547
2923 ArcA b2976 b2093 947068 1515786 145200 r 185.677139142114
2924 ArcA b2976 b2095 945313 1515786 143444 r 364.725924496738
2926 ArcA b2976 b0311 2793185 1515786 1991316 r 1349.51102255595
2927 ArcA b2976 b2285 719582 1515786 2237539 r 241.909073827337
2928 ArcA b2976 b2288 716562 1515786 2234519 r 111.910678668302
2929 ArcA b2976 b3317 326738 1515786 1188227 r 2824.08215177958
2930 ArcA b2976 b3318 327577 1515786 1187907 r 3077.79190329691
2931 ArcA b2976 b1415 1631961 1515786 830092 r 32.8481354113137
2933 ArcA b2976 b2094 946585 1515786 144716 r 296.560280550178
2934 ArcA b2976 b3846 904978 1515786 608619 r 37.3095162123553
2935 ArcA b2976 b1245 1816890 1515786 1015022 r 2073.89922609562
2938 ArcA b2976 b1136 1924060 1515786 1122192 r 873.362467707424
2939 ArcA b2976 b3236 259525 1515786 1255323 r 83.4026378479722
2940 ArcA b2976 b2284 720079 1515786 2238036 r 91.804139340228
2941 ArcA b2976 b3311 324509 1515786 1191023 r 3764.79441669794
2942 ArcA b2976 b3312 324763 1515786 1190832 r 2988.91184212583
2943 ArcA b2976 b3314 325377 1515786 1189708 r 3350.44026957652
2944 ArcA b2976 b3316 326443 1515786 1189065 r 2264.44253625478
2945 ArcA b2976 b3320 328492 1515786 1186665 r 2557.75682972405
2946 ArcA b2976 b3604 655250 1515786 859760 r 369.735040265323
2947 ArcA b2976 b1276 1783126 1515786 981258 r 41.3521462562707
2948 ArcA b2976 b1300 1757402 1515786 955534 r 157.314970679844
2949 ArcA b2976 b2092 947356 1515786 145488 r 22.8473193175917
2950 ArcA b2976 b1246 1815865 1515786 1013996 r 2704.37053674233
2951 ArcA b2976 b2990 15911 1515786 1499627 r 3345.96906740035
2952 ArcA b2976 b2993 16987 1515786 1498305 r 3697.66277532173
2953 ArcA b2976 b2287 717021 1515786 2234978 r 67.4981481227448
2954 ArcA b2976 b2741 254083 1515786 1772040 r 462.119032284973
2956 ArcA b2976 b0616 2469943 1515786 1668074 r 413.245689632693
2957 ArcA b2976 b0613 2472924 1515786 1671056 r 3704.66260272107
2958 ArcA b2976 b1296 1762445 1515786 960576 r 511.787065096413
2961 ArcA b2976 b0221 2876353 1515786 2074484 r 213.401030925345
2962 ArcA b2976 b4015 1093305 1515786 421177 r 9.48683298050514
2963 ArcA b2976 b3845 903805 1515786 610818 r 41.424630354416
2964 ArcA b2976 b1247 1814864 1515786 1012996 r 1044.41227491829
2966 ArcA b2976 b0720 2365965 1515786 1564096 r 258.04263213663
2968 ArcA b2976 b2996 20349 1515786 1494451 r 2794.34339335738
2969 ArcA b2976 b2276 730129 1515786 2248086 r 70.5832841400852
2970 ArcA b2976 b2278 726588 1515786 2244545 r 217.391352173908
2971 ArcA b2976 b2279 726289 1515786 2244246 r 796.443343873248
2972 ArcA b2976 b3321 329154 1515786 1186321 r 2835.1839446498
2973 ArcA b2976 b4132 1234893 1515786 279559 r 1274.23702661632
2977 ArcA b2976 b0614 2472398 1515786 1670530 r 2083.43898398777
2979 ArcA b2976 b4014 1091674 1515786 422511 r 43.7149859887888
2980 ArcA b2976 b4016 1094792 1515786 419258 r 74.598927606233
2981 ArcA b2976 b3907 975687 1515786 539065 r 1582.22501560303
2982 ArcA b2976 b3081 107860 1515786 1405908 r 500.124984378905
2983 ArcA b2976 b2995 19181 1515786 1495427 r 2110.03080546233
2985 ArcA b2976 b3605 656023 1515786 858573 r 341.884483415086
2986 ArcA b2976 b0118 2985444 1515786 2183576 r 283.414890222797
2988 ArcA b2976 b1101 1961131 1515786 1159262 r 3167.42576866452
2989 ArcA b2976 b1298 1759748 1515786 957880 r 327.169680746857
2990 ArcA b2976 b2341 662475 1515786 2180432 r 64.0624695121879
2991 ArcA b2976 b1244 1817813 1515786 1015944 r 3738.94316619015
2994 ArcA b2976 b0313 2791098 1515786 1989230 r 2070.36663419792
2996 ArcA b2977 b0617 2471843 1515360 1667782 r 1469.52645433827
2997 ArcA b2977 b1301 1758313 1515360 954252 r 209.499403340439
2998 ArcA b2977 b0618 2470770 1515360 1666708 r 2747.78929323192
2999 ArcA b2977 b0615 2473055 1515360 1668994 r 1371.57974613217
3000 ArcA b2977 b2342 663358 1515360 2179122 r 168.943777630311
3003 ArcA b2977 b2344 661181 1515360 2176945 r 1360.41905308622
3004 ArcA b2977 b2991 15746 1515360 1499273 r 2205.92656269424
3005 ArcA b2977 b2277 730786 1515360 2246550 r 824.775727091917
3006 ArcA b2977 b2281 727377 1515360 2243141 r 690.495474279158
3007 ArcA b2977 b3313 324528 1515360 1190422 r 3888.97480063834
3010 ArcA b2977 b3603 653169 1515360 860536 r 572.538208331985
3013 ArcA b2977 b1805 1234079 1515360 430018 r 1012.70430037598
3014 ArcA b2977 b1297 1762917 1515360 958856 r 157.892368403289
3015 ArcA b2977 b2096 946623 1515360 142562 r 167.499253729681
3016 ArcA b2977 b1243 1821012 1515360 1016950 r 2620.00572518459
3021 ArcA b2977 b0312 2793892 1515360 1989830 r 1227.75404703059
3022 ArcA b2977 b0314 2791129 1515360 1987068 r 1609.84005416687
3023 ArcA b2977 b2997 20912 1515360 1493330 r 2036.50681314844
3024 ArcA b2977 b2994 17055 1515360 1496602 r 2764.33210739954
3025 ArcA b2977 b2280 727931 1515360 2243695 r 324.289993678498
3026 ArcA b2977 b2283 723662 1515360 2239426 r 396.098472604982
3027 ArcA b2977 b2286 719982 1515360 2235746 r 392.232074160184
3028 ArcA b2977 b3319 327450 1515360 1187305 r 3628.07345570621
3033 ArcA b2977 b1302 1757010 1515360 952948 r 369.728278604707
3034 ArcA b2977 b1299 1761357 1515360 957296 r 575.108685380424
3036 ArcA b2977 b2091 950952 1515360 146890 r 388.401853754588
3037 ArcA b2977 b2093 949261 1515360 145200 r 146.345481652151
3038 ArcA b2977 b2095 947506 1515360 143444 r 208.374662567213
3040 ArcA b2977 b0311 2795378 1515360 1991316 r 1985.28385879702
3041 ArcA b2977 b2285 721775 1515360 2237539 r 300.524541427152
3042 ArcA b2977 b2288 718755 1515360 2234519 r 164.696690920006
3043 ArcA b2977 b3317 326312 1515360 1188227 r 3995.72896978761
3044 ArcA b2977 b3318 327151 1515360 1187907 r 3909.22345229843
3045 ArcA b2977 b1415 1634154 1515360 830092 r 28.9136645896019
3047 ArcA b2977 b2094 948778 1515360 144716 r 303.01980133318
3048 ArcA b2977 b3846 904552 1515360 608619 r 43.4511219648009
3049 ArcA b2977 b1245 1819083 1515360 1015022 r 2287.04744157177
3052 ArcA b2977 b1136 1926253 1515360 1122192 r 448.985523151916
3053 ArcA b2977 b3236 259099 1515360 1255323 r 210.428135001002
3054 ArcA b2977 b2284 722272 1515360 2238036 r 263.605766249526
3055 ArcA b2977 b3311 324083 1515360 1191023 r 4113.34462451179
3056 ArcA b2977 b3312 324337 1515360 1190832 r 3983.76555535087
3057 ArcA b2977 b3314 324951 1515360 1189708 r 4035.53899745747
3058 ArcA b2977 b3316 326017 1515360 1189065 r 3666.6164238982
3059 ArcA b2977 b3320 328066 1515360 1186665 r 3694.46288383034
3060 ArcA b2977 b3604 654824 1515360 859760 r 422.22269005822
3061 ArcA b2977 b1276 1785319 1515360 981258 r 18.3303027798234
3062 ArcA b2977 b1300 1759595 1515360 955534 r 807.487461202958
3063 ArcA b2977 b2092 949549 1515360 145488 r 78.5938928925143
3064 ArcA b2977 b1246 1818058 1515360 1013996 r 2766.35464103936
3065 ArcA b2977 b2990 15485 1515360 1499627 r 2666.40544553899
3066 ArcA b2977 b2993 16561 1515360 1498305 r 1280.41790053092
3067 ArcA b2977 b2287 719214 1515360 2234978 r 295.486040279401
3068 ArcA b2977 b2741 256276 1515360 1772040 r 505.165319474724
3070 ArcA b2977 b0616 2472136 1515360 1668074 r 1817.6746133453
3071 ArcA b2977 b0613 2475117 1515360 1671056 r 2156.42899257082
3072 ArcA b2977 b1296 1764638 1515360 960576 r 1809.23215757404
3075 ArcA b2977 b0221 2878546 1515360 2074484 r 76.7463354173996
3076 ArcA b2977 b4015 1092879 1515360 421177 r 26.9814751264641
3077 ArcA b2977 b3845 903379 1515360 610818 r 52.9905651979671
3078 ArcA b2977 b1247 1817057 1515360 1012996 r 2460.31644306175
3080 ArcA b2977 b0720 2368158 1515360 1564096 r 116.335721083423
3082 ArcA b2977 b2996 19923 1515360 1494451 r 1872.89722088533
3083 ArcA b2977 b2276 732322 1515360 2248086 r 664.037649535024
3084 ArcA b2977 b2278 728781 1515360 2244545 r 646.540795309932
3085 ArcA b2977 b2279 728482 1515360 2244246 r 920.082061557554
3086 ArcA b2977 b3321 328728 1515360 1186321 r 3606.74909024734
3087 ArcA b2977 b4132 1234467 1515360 279559 r 889.728048338368
3091 ArcA b2977 b0614 2474591 1515360 1670530 r 739.648565198365
3093 ArcA b2977 b4014 1091248 1515360 422511 r 164.805946494658
3094 ArcA b2977 b4016 1094366 1515360 419258 r 173.098238003742
3095 ArcA b2977 b3907 975261 1515360 539065 r 1589.75218194535
3096 ArcA b2977 b3081 107434 1515360 1405908 r 108
3097 ArcA b2977 b2995 18755 1515360 1495427 r 3133.72462095826
3099 ArcA b2977 b3605 655597 1515360 858573 r 390.749280229663
3100 ArcA b2977 b0118 2987637 1515360 2183576 r 341.055713923693
3102 ArcA b2977 b1101 1963324 1515360 1159262 r 3396.55119201816
3103 ArcA b2977 b1298 1761941 1515360 957880 r 245.030610332668
3104 ArcA b2977 b2341 664668 1515360 2180432 r 29.4957624075052
3105 ArcA b2977 b1244 1820006 1515360 1015944 r 3461.62201864963
3108 ArcA b2977 b0313 2793291 1515360 1989230 r 512.593406122241
3222 ArcA b0617 b1301 712250 1667782 954252 r 1832.73784268236
3225 ArcA b0617 b2342 1807175 1667782 2179122 r 3883.1845178925
3228 ArcA b0617 b2344 1809316 1667782 2176945 r 2532.87820473073
3230 ArcA b0617 b2277 1739528 1667782 2246550 r 3973.40156540967
3231 ArcA b0617 b2281 1743924 1667782 2243141 r 3935.13786289629
3232 ArcA b0617 b3313 2796775 1667782 1190422 r 2606.98599919524
3235 ArcA b0617 b3603 3125416 1667782 860536 r 3211.70141825171
3238 ArcA b0617 b1805 1236079 1667782 430018 r 2897.33946923725
3240 ArcA b0617 b2096 1524366 1667782 142562 r 2706.05949675908
3241 ArcA b0617 b1243 649200 1667782 1016950 r 3334.78350121863
3243 ArcA b0617 b0428 202781 1667782 1870858 r 3569.53582416537
3244 ArcA b0617 b0431 199845 1667782 1867922 r 3815.39513025847
3245 ArcA b0617 b0432 198876 1667782 1866954 r 3793.19654117737
3246 ArcA b0617 b0312 321753 1667782 1989830 r 3450.5512603061
3247 ArcA b0617 b0314 318990 1667782 1987068 r 1815.49084271995
3250 ArcA b0617 b2280 1743358 1667782 2243695 r 4039.27679170417
3251 ArcA b0617 b2283 1745455 1667782 2239426 r 4079.94191135119
3252 ArcA b0617 b2286 1750071 1667782 2235746 r 4100.92965070117
3253 ArcA b0617 b3319 2799697 1667782 1187305 r 2809.11516317861
3258 ArcA b0617 b1302 713568 1667782 952948 r 947.38904363519
3259 ArcA b0617 b1299 709929 1667782 957296 r 2959.40669729593
3261 ArcA b0617 b2091 1519851 1667782 146890 r 1769.48410560818
3262 ArcA b0617 b2093 1522298 1667782 145200 r 1404.15383772577
3263 ArcA b0617 b2095 1523075 1667782 143444 r 2128.26314162511
3264 ArcA b0617 b0430 201826 1667782 1869904 r 3491.45356549389
3265 ArcA b0617 b0311 323239 1667782 1991316 r 3013.65193743405
3266 ArcA b0617 b2285 1749568 1667782 2237539 r 4035.19838421855
3267 ArcA b0617 b2288 1752645 1667782 2234519 r 3802.86839109639
3268 ArcA b0617 b3317 2798559 1667782 1188227 r 3254.60596693363
3269 ArcA b0617 b3318 2799398 1667782 1187907 r 3294.710761205
3272 ArcA b0617 b2094 1522613 1667782 144716 r 1799.61329179355
3273 ArcA b0617 b3846 3376799 1667782 608619 r 2843.4575783718
3274 ArcA b0617 b1245 651852 1667782 1015022 r 3565.96410525961
3277 ArcA b0617 b1136 544340 1667782 1122192 r 3943.81515794034
3279 ArcA b0617 b2284 1748234 1667782 2238036 r 4063.307519743
3280 ArcA b0617 b3311 2796330 1667782 1191023 r 2800.00428571101
3281 ArcA b0617 b3312 2796584 1667782 1190832 r 2701.05812599433
3282 ArcA b0617 b3314 2797198 1667782 1189708 r 2978.83869989632
3283 ArcA b0617 b3316 2798264 1667782 1189065 r 3355.5425790772
3284 ArcA b0617 b3320 2800313 1667782 1186665 r 3117.22568961569
3285 ArcA b0617 b3604 3127071 1667782 859760 r 2385.46724982759
3287 ArcA b0617 b1300 710761 1667782 955534 r 1259.48560928658
3288 ArcA b0617 b2092 1520939 1667782 145488 r 2230.56584749251
3289 ArcA b0617 b1246 652772 1667782 1013996 r 3346.83731304645
3292 ArcA b0617 b2287 1751967 1667782 2234978 r 3858.05054399239
3293 ArcA b0617 b2741 2214575 1667782 1772040 r 2389.82405210091
3294 ArcA b0617 b0116 520374 1667782 2188452 r 2489.48187380427
3300 ArcA b0617 b0221 406407 1667782 2074484 r 1717.31884051856
3301 ArcA b0617 b4015 3565126 1667782 421177 r 3586.15922680519
3302 ArcA b0617 b3845 3375626 1667782 610818 r 3157.48634201321
3303 ArcA b0617 b1247 653782 1667782 1012996 r 2000.9990004995
3304 ArcA b0617 b0429 202440 1667782 1870518 r 3433.78362742908
3305 ArcA b0617 b0720 102402 1667782 1564096 r 3753.75412087686
3308 ArcA b0617 b2276 1738064 1667782 2248086 r 3693.31504207263
3309 ArcA b0617 b2278 1741221 1667782 2244545 r 3842.78661910859
3310 ArcA b0617 b2279 1743059 1667782 2244246 r 3923.00650012207
3311 ArcA b0617 b3321 2800975 1667782 1186321 r 2263.4166651326
3312 ArcA b0617 b4132 3706714 1667782 279559 r 706.728377808618
3315 ArcA b0617 b4467 2472252 1667782 1514132 r 1934.32779021551
3318 ArcA b0617 b4014 3563495 1667782 422511 r 3821.71623750377
3319 ArcA b0617 b4016 3566613 1667782 419258 r 3766.30322730393
3320 ArcA b0617 b3907 3447508 1667782 539065 r 893.409200758533
3321 ArcA b0617 b3081 2579681 1667782 1405908 r 1627.94348796265
3324 ArcA b0617 b3605 3127844 1667782 858573 r 2769.96389868171
3325 ArcA b0617 b0118 515498 1667782 2183576 r 4064.48643742355
3326 ArcA b0617 b2979 2474538 1667782 1511570 r 2367.42771800957
3327 ArcA b0617 b1101 507086 1667782 1159262 r 2043.40549084121
3328 ArcA b0617 b1298 709138 1667782 957880 r 3455.40735659343
3329 ArcA b0617 b2341 1805031 1667782 2180432 r 2995.32135170836
3330 ArcA b0617 b1244 650917 1667782 1015944 r 2722.47571155373
3333 ArcA b0617 b0313 321152 1667782 1989230 r 2884.91611663147
3334 ArcA b1301 b0618 711177 954252 1666708 r 2422.9403624522
3335 ArcA b1301 b0615 713462 954252 1668994 r 131.358288661203
3336 ArcA b1301 b2342 1093645 954252 2179122 r 358.496861910952
3339 ArcA b1301 b2344 1095786 954252 2176945 r 584.882894261749
3340 ArcA b1301 b2991 1774463 954252 1499273 r 3525.17999540449
3341 ArcA b1301 b2277 1025998 954252 2246550 r 434.39613257947
3342 ArcA b1301 b2281 1030394 954252 2243141 r 1391.14341460541
3343 ArcA b1301 b3313 2083245 954252 1190422 r 3080.56683095822
3346 ArcA b1301 b3603 2411886 954252 860536 r 1837.9466804018
3349 ArcA b1301 b1805 522549 954252 430018 r 382.95299972712
3351 ArcA b1301 b2096 810836 954252 142562 r 2547.44577959964
3352 ArcA b1301 b1243 61419 954252 1016950 r 2877.86379107837
3354 ArcA b1301 b0428 915327 954252 1870858 r 1102.3139298766
3355 ArcA b1301 b0431 912391 954252 1867922 r 1555.35140723889
3356 ArcA b1301 b0432 911422 954252 1866954 r 1712.17989709026
3357 ArcA b1301 b0312 1034299 954252 1989830 r 30.7408522978788
3358 ArcA b1301 b0314 1031536 954252 1987068 r 1251.98043115697
3359 ArcA b1301 b2997 1779629 954252 1493330 r 4152.83517611764
3360 ArcA b1301 b2994 1775772 954252 1496602 r 4015.98991532599
3361 ArcA b1301 b2280 1029828 954252 2243695 r 1096.85231458023
3362 ArcA b1301 b2283 1031925 954252 2239426 r 376.01063814738
3363 ArcA b1301 b2286 1036541 954252 2235746 r 1453.480650026
3364 ArcA b1301 b3319 2086167 954252 1187305 r 1992.96713470142
3371 ArcA b1301 b1109 195644 954252 1151176 r 2679.87163871705
3372 ArcA b1301 b2091 806321 954252 146890 r 1441.14052056002
3373 ArcA b1301 b2093 808768 954252 145200 r 1936.49941905491
3374 ArcA b1301 b2095 809545 954252 143444 r 2786.15756912634
3375 ArcA b1301 b0430 914372 954252 1869904 r 1977.38236059696
3376 ArcA b1301 b0311 1035785 954252 1991316 r 135.454789505576
3377 ArcA b1301 b2285 1036038 954252 2237539 r 1901.78468812849
3378 ArcA b1301 b2288 1039115 954252 2234519 r 2206.08250072385
3379 ArcA b1301 b3317 2085029 954252 1188227 r 2482.88864027366
3380 ArcA b1301 b3318 2085868 954252 1187907 r 2217.86248446562
3381 ArcA b1301 b1415 122720 954252 830092 r 378.497027729413
3383 ArcA b1301 b2094 809083 954252 144716 r 2070.83461435239
3384 ArcA b1301 b3846 2663269 954252 608619 r 103.489129863962
3385 ArcA b1301 b1245 59490 954252 1015022 r 2031.03421930799
3388 ArcA b1301 b1136 166660 954252 1122192 r 1081.38892171133
3389 ArcA b1301 b3236 2017816 954252 1255323 r 1698.46754458247
3390 ArcA b1301 b2284 1034704 954252 2238036 r 453.072841825683
3391 ArcA b1301 b3311 2082800 954252 1191023 r 1838.2611348772
3392 ArcA b1301 b3312 2083054 954252 1190832 r 2076.33812275361
3393 ArcA b1301 b3314 2083668 954252 1189708 r 3154.51422567723
3394 ArcA b1301 b3316 2084734 954252 1189065 r 1933.58475376695
3395 ArcA b1301 b3320 2086783 954252 1186665 r 2235.19931997126
3396 ArcA b1301 b3604 2413541 954252 859760 r 1525.44911419555
3397 ArcA b1301 b1276 25726 954252 981258 r 96.8813707582629
3399 ArcA b1301 b2092 807409 954252 145488 r 683.452266072767
3400 ArcA b1301 b1246 58465 954252 1013996 r 3969.06890844692
3401 ArcA b1301 b2990 1774202 954252 1499627 r 4276.49155266324
3402 ArcA b1301 b2993 1775278 954252 1498305 r 3131.99936143033
3403 ArcA b1301 b2287 1038437 954252 2234978 r 2328.3749698019
3404 ArcA b1301 b2741 1501045 954252 1772040 r 1712.69787178008
3405 ArcA b1301 b0116 1232920 954252 2188452 r 2015.84225573332
3406 ArcA b1301 b0616 712543 954252 1668074 r 382.52843031597
3407 ArcA b1301 b0613 715524 954252 1671056 r 3375.14221922573
3411 ArcA b1301 b0221 1118953 954252 2074484 r 244.622157622731
3412 ArcA b1301 b4015 2851596 954252 421177 r 78.1344994224702
3413 ArcA b1301 b3845 2662096 954252 610818 r 78.9620161849987
3414 ArcA b1301 b1247 57464 954252 1012996 r 2295.1936737452
3415 ArcA b1301 b0429 914986 954252 1870518 r 1711.50051124737
3416 ArcA b1301 b0720 608565 954252 1564096 r 581.012048067852
3418 ArcA b1301 b2996 1778640 954252 1494451 r 4198.34991395429
3419 ArcA b1301 b2276 1024534 954252 2248086 r 203.813640367862
3420 ArcA b1301 b2278 1027691 954252 2244545 r 491.172067609713
3421 ArcA b1301 b2279 1029529 954252 2244246 r 1294.58178575168
3422 ArcA b1301 b3321 2087445 954252 1186321 r 2033.50682319977
3423 ArcA b1301 b4132 2993184 954252 279559 r 1392.0334047716
3426 ArcA b1301 b4467 1758722 954252 1514132 r 267.992537209527
3427 ArcA b1301 b0614 714998 954252 1670530 r 241.826384003069
3429 ArcA b1301 b4014 2849965 954252 422511 r 974.884608556315
3430 ArcA b1301 b4016 2853083 954252 419258 r 27.8388218141501
3431 ArcA b1301 b3907 2733978 954252 539065 r 2658.98796537329
3432 ArcA b1301 b3081 1866151 954252 1405908 r 771.291125321691
3433 ArcA b1301 b2995 1777472 954252 1495427 r 4041.18447982767
3435 ArcA b1301 b3605 2414314 954252 858573 r 654.168174095928
3436 ArcA b1301 b0118 1228044 954252 2183576 r 319.499608763454
3437 ArcA b1301 b2979 1761008 954252 1511570 r 331.984939417438
3438 ArcA b1301 b1101 203731 954252 1159262 r 2406.12530845756
3440 ArcA b1301 b2341 1091501 954252 2180432 r 832.466215530696
3441 ArcA b1301 b1244 60413 954252 1015944 r 2667.12879329064
3444 ArcA b1301 b0313 1033698 954252 1989230 r 362.496896538439
3446 ArcA b0618 b2342 1806102 1666708 2179122 r 2841.46722662782
3449 ArcA b0618 b2344 1808243 1666708 2176945 r 2717.19855733805
3451 ArcA b0618 b2277 1738455 1666708 2246550 r 3935.0212197649
3452 ArcA b0618 b2281 1742851 1666708 2243141 r 3571.81284504102
3453 ArcA b0618 b3313 2795702 1666708 1190422 r 2945.28097131666
3456 ArcA b0618 b3603 3124343 1666708 860536 r 2857.32637267779
3459 ArcA b0618 b1805 1235006 1666708 430018 r 4140.47799172994
3461 ArcA b0618 b2096 1523293 1666708 142562 r 2671.00262074001
3462 ArcA b0618 b1243 648127 1666708 1016950 r 1880.18350168275
3464 ArcA b0618 b0428 203092 1666708 1870858 r 3017.04259167815
3465 ArcA b0618 b0431 200156 1666708 1867922 r 3730.13404584875
3466 ArcA b0618 b0432 199187 1666708 1866954 r 3238.06886894025
3467 ArcA b0618 b0312 322064 1666708 1989830 r 4295.49997089978
3468 ArcA b0618 b0314 319301 1666708 1987068 r 2184.43768508053
3471 ArcA b0618 b2280 1742285 1666708 2243695 r 3557.93338892116
3472 ArcA b0618 b2283 1744382 1666708 2239426 r 3892.66849346307
3473 ArcA b0618 b2286 1748998 1666708 2235746 r 3660.81889745997
3474 ArcA b0618 b3319 2798624 1666708 1187305 r 2760.63905645051
3479 ArcA b0618 b1302 712495 1666708 952948 r 3132.49676775571
3480 ArcA b0618 b1299 708856 1666708 957296 r 3332.57558053827
3482 ArcA b0618 b2091 1518778 1666708 146890 r 2222.38610506816
3483 ArcA b0618 b2093 1521225 1666708 145200 r 2457.60615233605
3484 ArcA b0618 b2095 1522002 1666708 143444 r 1416.99964714181
3485 ArcA b0618 b0430 202137 1666708 1869904 r 1671.88097662483
3486 ArcA b0618 b0311 323550 1666708 1991316 r 3222.96509444331
3487 ArcA b0618 b2285 1748495 1666708 2237539 r 3547.81933023653
3488 ArcA b0618 b2288 1751572 1666708 2234519 r 3603.77080292296
3489 ArcA b0618 b3317 2797486 1666708 1188227 r 2443.07183684803
3490 ArcA b0618 b3318 2798325 1666708 1187907 r 3412.8222924729
3493 ArcA b0618 b2094 1521540 1666708 144716 r 1166.26326359017
3494 ArcA b0618 b3846 3375726 1666708 608619 r 2206.49541128007
3495 ArcA b0618 b1245 650779 1666708 1015022 r 3646.98615297618
3498 ArcA b0618 b1136 543267 1666708 1122192 r 3358.49698525993
3500 ArcA b0618 b2284 1747161 1666708 2238036 r 3971.86404601164
3501 ArcA b0618 b3311 2795257 1666708 1191023 r 1994.1664925477
3502 ArcA b0618 b3312 2795511 1666708 1190832 r 1379.86919669945
3503 ArcA b0618 b3314 2796125 1666708 1189708 r 1963.40393195083
3504 ArcA b0618 b3316 2797191 1666708 1189065 r 1914.63678017529
3505 ArcA b0618 b3320 2799240 1666708 1186665 r 2794.39438877192
3506 ArcA b0618 b3604 3125998 1666708 859760 r 3435.34627075641
3508 ArcA b0618 b1300 709688 1666708 955534 r 1275.31878367724
3509 ArcA b0618 b2092 1519866 1666708 145488 r 1725.43038109337
3510 ArcA b0618 b1246 651699 1666708 1013996 r 2515.45542596167
3513 ArcA b0618 b2287 1750894 1666708 2234978 r 3244.55035405524
3514 ArcA b0618 b2741 2213502 1666708 1772040 r 3270.52748039212
3515 ArcA b0618 b0116 520685 1666708 2188452 r 2954.7292600169
3521 ArcA b0618 b0221 406718 1666708 2074484 r 1638.17032081527
3522 ArcA b0618 b4015 3564053 1666708 421177 r 3281.53698744963
3523 ArcA b0618 b3845 3374553 1666708 610818 r 3650.43216619621
3524 ArcA b0618 b1247 652709 1666708 1012996 r 1478.99154831933
3525 ArcA b0618 b0429 202751 1666708 1870518 r 2434.39109429853
3526 ArcA b0618 b0720 101329 1666708 1564096 r 3789.87321687678
3529 ArcA b0618 b2276 1736991 1666708 2248086 r 3506.68647015954
3530 ArcA b0618 b2278 1740148 1666708 2244545 r 3578.95515479029
3531 ArcA b0618 b2279 1741986 1666708 2244246 r 2999.2108962192
3532 ArcA b0618 b3321 2799902 1666708 1186321 r 2029.15844625303
3533 ArcA b0618 b4132 3705641 1666708 279559 r 174.49068743059
3536 ArcA b0618 b4467 2471179 1666708 1514132 r 1223.32007258934
3539 ArcA b0618 b4014 3562422 1666708 422511 r 3235.73840104543
3540 ArcA b0618 b4016 3565540 1666708 419258 r 3175.96127180418
3541 ArcA b0618 b3907 3446435 1666708 539065 r 223.857097274132
3542 ArcA b0618 b3081 2578608 1666708 1405908 r 2310.88035172745
3545 ArcA b0618 b3605 3126771 1666708 858573 r 2573.99300698351
3546 ArcA b0618 b0118 515809 1666708 2183576 r 3351.20500715788
3547 ArcA b0618 b2979 2473465 1666708 1511570 r 1768.66051010362
3548 ArcA b0618 b1101 506013 1666708 1159262 r 3811.90437970315
3549 ArcA b0618 b1298 708065 1666708 957880 r 2848.96051218686
3550 ArcA b0618 b2341 1803958 1666708 2180432 r 3982.70460867989
3551 ArcA b0618 b1244 649844 1666708 1015944 r 3648.41033876399
3554 ArcA b0618 b0313 321463 1666708 1989230 r 4163.49852888169
3555 ArcA b0615 b2342 1808387 1668994 2179122 r 1773.80945989134
3558 ArcA b0615 b2344 1810528 1668994 2176945 r 1973
3560 ArcA b0615 b2277 1740740 1668994 2246550 r 3310.77634400151
3561 ArcA b0615 b2281 1745136 1668994 2243141 r 4049.51108159985
3562 ArcA b0615 b3313 2797987 1668994 1190422 r 2391.35568245295
3565 ArcA b0615 b3603 3126628 1668994 860536 r 2508.8852106065
3568 ArcA b0615 b1805 1237291 1668994 430018 r 3353.99761478746
3570 ArcA b0615 b2096 1525578 1668994 142562 r 3323.79978338046
3571 ArcA b0615 b1243 650412 1668994 1016950 r 2974.15197997681
3573 ArcA b0615 b0428 200333 1668994 1870858 r 2491.60470380034
3574 ArcA b0615 b0431 197397 1668994 1867922 r 3798.63975654444
3575 ArcA b0615 b0432 196428 1668994 1866954 r 3757.26762421842
3576 ArcA b0615 b0312 319305 1668994 1989830 r 2359.96949132822
3577 ArcA b0615 b0314 316542 1668994 1987068 r 827.831504594987
3580 ArcA b0615 b2280 1744570 1668994 2243695 r 3140.62334577071
3581 ArcA b0615 b2283 1746667 1668994 2239426 r 3716.094724304
3582 ArcA b0615 b2286 1751283 1668994 2235746 r 3746.94875865684
3583 ArcA b0615 b3319 2800909 1668994 1187305 r 3064.33859095238
3588 ArcA b0615 b1302 714780 1668994 952948 r 178.829527763175
3589 ArcA b0615 b1299 711141 1668994 957296 r 2195.95081912141
3591 ArcA b0615 b2091 1521063 1668994 146890 r 2467.45212719518
3592 ArcA b0615 b2093 1523510 1668994 145200 r 1883.97452212072
3593 ArcA b0615 b2095 1524287 1668994 143444 r 2791.84455154652
3594 ArcA b0615 b0430 199378 1668994 1869904 r 3260.8127821143
3595 ArcA b0615 b0311 320791 1668994 1991316 r 2065.17747421378
3596 ArcA b0615 b2285 1750780 1668994 2237539 r 4128.6065445862
3597 ArcA b0615 b2288 1753857 1668994 2234519 r 3793.40546211448
3598 ArcA b0615 b3317 2799771 1668994 1188227 r 2968.97389682024
3599 ArcA b0615 b3318 2800610 1668994 1187907 r 2867.86802346273
3602 ArcA b0615 b2094 1523825 1668994 144716 r 2230.88144014871
3603 ArcA b0615 b3846 3378011 1668994 608619 r 1429.83845241342
3604 ArcA b0615 b1245 653064 1668994 1015022 r 2329.40421567404
3607 ArcA b0615 b1136 545552 1668994 1122192 r 3645.27502391794
3609 ArcA b0615 b2284 1749446 1668994 2238036 r 4036.93274652923
3610 ArcA b0615 b3311 2797542 1668994 1191023 r 1832.54140471641
3611 ArcA b0615 b3312 2797796 1668994 1190832 r 1724.89535914501
3612 ArcA b0615 b3314 2798410 1668994 1189708 r 1972.96223988195
3613 ArcA b0615 b3316 2799476 1668994 1189065 r 2718.689390129
3614 ArcA b0615 b3320 2801525 1668994 1186665 r 2415.23290802357
3615 ArcA b0615 b3604 3128283 1668994 859760 r 2498.9711883093
3617 ArcA b0615 b1300 711973 1668994 955534 r 563.928186917448
3618 ArcA b0615 b2092 1522151 1668994 145488 r 1955.21303187146
3619 ArcA b0615 b1246 653984 1668994 1013996 r 1824.49993148808
3622 ArcA b0615 b2287 1753179 1668994 2234978 r 4179.4630037841
3623 ArcA b0615 b2741 2215787 1668994 1772040 r 2720.44408139554
3624 ArcA b0615 b0116 517926 1668994 2188452 r 3789.00131960916
3630 ArcA b0615 b0221 403959 1668994 2074484 r 1119.461924319
3631 ArcA b0615 b4015 3566338 1668994 421177 r 2537.09203617054
3632 ArcA b0615 b3845 3376838 1668994 610818 r 2620.23166914683
3633 ArcA b0615 b1247 654994 1668994 1012996 r 1644.59478291766
3634 ArcA b0615 b0429 199992 1668994 1870518 r 2841.85414826307
3635 ArcA b0615 b0720 103614 1668994 1564096 r 4028.04567997931
3638 ArcA b0615 b2276 1739276 1668994 2248086 r 3478.1891840439
3639 ArcA b0615 b2278 1742433 1668994 2244545 r 3263.98590683232
3640 ArcA b0615 b2279 1744271 1668994 2244246 r 3624.81227100108
3641 ArcA b0615 b3321 2802187 1668994 1186321 r 2947.91909658321
3642 ArcA b0615 b4132 3707926 1668994 279559 r 128.965111561228
3645 ArcA b0615 b4467 2473464 1668994 1514132 r 1271.70279546756
3648 ArcA b0615 b4014 3564707 1668994 422511 r 3194.66993600278
3649 ArcA b0615 b4016 3567825 1668994 419258 r 2543.60452900996
3650 ArcA b0615 b3907 3448720 1668994 539065 r 608.519514888389
3651 ArcA b0615 b3081 2580893 1668994 1405908 r 1048.04580052591
3654 ArcA b0615 b3605 3129056 1668994 858573 r 3173.41298919633
3655 ArcA b0615 b0118 513050 1668994 2183576 r 2086.48987536484
3656 ArcA b0615 b2979 2475750 1668994 1511570 r 543.11600970695
3657 ArcA b0615 b1101 508298 1668994 1159262 r 1977.38311917544
3658 ArcA b0615 b1298 710350 1668994 957880 r 2602.49879923123
3659 ArcA b0615 b2341 1806243 1668994 2180432 r 2648.28265107787
3660 ArcA b0615 b1244 652129 1668994 1015944 r 1977.50145385534
3663 ArcA b0615 b0313 318704 1668994 1989230 r 3217.87818290252
3667 ArcA b2342 b2991 679508 2179122 1499273 r 3403.11886363083
3668 ArcA b2342 b2277 66118 2179122 2246550 r 386.522961801754
3669 ArcA b2342 b2281 62709 2179122 2243141 r 254.998039208148
3670 ArcA b2342 b3313 988290 2179122 1190422 r 3117.99166131021
3673 ArcA b2342 b3603 1316931 2179122 860536 r 49.295030175465
3677 ArcA b2342 b1297 1098249 2179122 958856 r 70.2495551587339
3678 ArcA b2342 b2096 281955 2179122 142562 r 184.363770844491
3679 ArcA b2342 b1243 1156344 2179122 1016950 r 2548.84758273224
3681 ArcA b2342 b0428 2010252 2179122 1870858 r 373.931811965765
3682 ArcA b2342 b0431 2007316 2179122 1867922 r 589.688901031722
3683 ArcA b2342 b0432 2006347 2179122 1866954 r 599.484778789253
3684 ArcA b2342 b0312 2129224 2179122 1989830 r 395.555305867586
3685 ArcA b2342 b0314 2126461 2179122 1987068 r 154.064921380566
3686 ArcA b2342 b2997 684674 2179122 1493330 r 1384.94765244034
3687 ArcA b2342 b2994 680817 2179122 1496602 r 2692.20485847567
3688 ArcA b2342 b2280 63263 2179122 2243695 r 239.455632633689
3689 ArcA b2342 b2283 58994 2179122 2239426 r 478.158969381523
3690 ArcA b2342 b2286 55314 2179122 2235746 r 127.436258576592
3691 ArcA b2342 b3319 991212 2179122 1187305 r 3423.598107255
3696 ArcA b2342 b1302 1092342 2179122 952948 r 599.404704686241
3697 ArcA b2342 b1299 1096689 2179122 957296 r 191.637678967368
3698 ArcA b2342 b1109 1290569 2179122 1151176 r 4307.99059887554
3699 ArcA b2342 b2091 286284 2179122 146890 r 370.222905828367
3700 ArcA b2342 b2093 284593 2179122 145200 r 652.177889842948
3701 ArcA b2342 b2095 282838 2179122 143444 r 403.447642204041
3702 ArcA b2342 b0430 2009297 2179122 1869904 r 757.837053725931
3703 ArcA b2342 b0311 2130710 2179122 1991316 r 318.363000362793
3704 ArcA b2342 b2285 57107 2179122 2237539 r 354.682957019364
3705 ArcA b2342 b2288 54087 2179122 2234519 r 92.9139386744529
3706 ArcA b2342 b3317 990074 2179122 1188227 r 3749.13323316203
3707 ArcA b2342 b3318 990913 2179122 1187907 r 3708.44805815047
3708 ArcA b2342 b1415 969486 2179122 830092 r 8.66025403784439
3710 ArcA b2342 b2094 284110 2179122 144716 r 1137.33152598528
3711 ArcA b2342 b3846 1568314 2179122 608619 r 2.82842712474619
3712 ArcA b2342 b1245 1154415 2179122 1015022 r 2556.55138810078
3715 ArcA b2342 b1136 1261585 2179122 1122192 r 948.884608369216
3716 ArcA b2342 b3236 922861 2179122 1255323 r 58.1377674149945
3717 ArcA b2342 b2284 57604 2179122 2238036 r 270.299833518262
3718 ArcA b2342 b3311 987845 2179122 1191023 r 3951.63421890235
3719 ArcA b2342 b3312 988099 2179122 1190832 r 3737.57702261773
3720 ArcA b2342 b3314 988713 2179122 1189708 r 3670.38240514528
3721 ArcA b2342 b3316 989779 2179122 1189065 r 2516.07472067107
3722 ArcA b2342 b3320 991828 2179122 1186665 r 2526.8458599606
3723 ArcA b2342 b3604 1318586 2179122 859760 r 37.8813938497516
3724 ArcA b2342 b1276 1120651 2179122 981258 r 142.765542061101
3725 ArcA b2342 b1300 1094927 2179122 955534 r 187.275198571514
3726 ArcA b2342 b2092 284881 2179122 145488 r 397.124665564858
3727 ArcA b2342 b1246 1153390 2179122 1013996 r 2940.93131507691
3728 ArcA b2342 b2990 679247 2179122 1499627 r 4010.57290171866
3729 ArcA b2342 b2993 680323 2179122 1498305 r 3335.61973252348
3730 ArcA b2342 b2287 54546 2179122 2234978 r 94.2761899951414
3731 ArcA b2342 b2741 406090 2179122 1772040 r 732.507337847205
3732 ArcA b2342 b0116 2327845 2179122 2188452 r 2527.40163013321
3733 ArcA b2342 b0616 1807468 2179122 1668074 r 2226.62300356392
3734 ArcA b2342 b0613 1810449 2179122 1671056 r 2980.41607833537
3735 ArcA b2342 b1296 1099970 2179122 960576 r 350.278460656661
3738 ArcA b2342 b0221 2213878 2179122 2074484 r 20.3469899493758
3739 ArcA b2342 b4015 1756641 2179122 421177 r 195.448202856921
3740 ArcA b2342 b3845 1567141 2179122 610818 r 4
3741 ArcA b2342 b1247 1152389 2179122 1012996 r 1748.64976481856
3742 ArcA b2342 b0429 2009911 2179122 1870518 r 505.451283508114
3743 ArcA b2342 b0720 1703490 2179122 1564096 r 71.3021738799036
3745 ArcA b2342 b2996 683685 2179122 1494451 r 2891.07869142298
3746 ArcA b2342 b2276 67654 2179122 2248086 r 689.927532426413
3747 ArcA b2342 b2278 64113 2179122 2244545 r 1016.92920107547
3748 ArcA b2342 b2279 63814 2179122 2244246 r 942.312580835043
3749 ArcA b2342 b3321 992490 2179122 1186321 r 3857.84551271821
3750 ArcA b2342 b4132 1898229 2179122 279559 r 1658.68321267203
3753 ArcA b2342 b4467 663767 2179122 1514132 r 304.412549018598
3754 ArcA b2342 b0614 1809923 2179122 1670530 r 2088.89348699258
3756 ArcA b2342 b4014 1755010 2179122 422511 r 107.079409785449
3757 ArcA b2342 b4016 1758128 2179122 419258 r 405.077770310838
3758 ArcA b2342 b3907 1639023 2179122 539065 r 852.46700815926
3760 ArcA b2342 b2995 682517 2179122 1495427 r 2049.66607036366
3762 ArcA b2342 b3605 1319359 2179122 858573 r 38.4967531098403
3763 ArcA b2342 b0118 2322969 2179122 2183576 r 219.184853491294
3764 ArcA b2342 b2979 666053 2179122 1511570 r 59.3801313572141
3765 ArcA b2342 b1101 1298656 2179122 1159262 r 4192.76913268546
3766 ArcA b2342 b1298 1097273 2179122 957880 r 23.8746727726266
3768 ArcA b2342 b1244 1155338 2179122 1015944 r 3983.62560991868
3771 ArcA b2342 b0313 2128623 2179122 1989230 r 440.610939491974
3985 ArcA b2344 b2991 677331 2176945 1499273 r 3547.39312735422
3986 ArcA b2344 b2277 68259 2176945 2246550 r 264.363386269733
3987 ArcA b2344 b2281 64850 2176945 2243141 r 170.149933881856
3988 ArcA b2344 b3313 986113 2176945 1190422 r 802.726603520775
3991 ArcA b2344 b3603 1314754 2176945 860536 r 243.17894645713
3995 ArcA b2344 b1297 1100390 2176945 958856 r 78.7718223732319
3997 ArcA b2344 b1243 1158485 2176945 1016950 r 4109.21379341596
3999 ArcA b2344 b0428 2012393 2176945 1870858 r 97.2830920561225
4000 ArcA b2344 b0431 2009457 2176945 1867922 r 533.563492004466
4001 ArcA b2344 b0432 2008488 2176945 1866954 r 608.312419731835
4002 ArcA b2344 b0312 2131365 2176945 1989830 r 956.773745459186
4003 ArcA b2344 b0314 2128602 2176945 1987068 r 587.193324212733
4004 ArcA b2344 b2997 682497 2176945 1493330 r 3079.92532377004
4005 ArcA b2344 b2994 678640 2176945 1496602 r 3629.14425174861
4006 ArcA b2344 b2280 65404 2176945 2243695 r 460.167360859068
4007 ArcA b2344 b2283 61135 2176945 2239426 r 409.787749938917
4008 ArcA b2344 b2286 57455 2176945 2235746 r 305.407923931256
4009 ArcA b2344 b3319 989035 2176945 1187305 r 804.634078323806
4014 ArcA b2344 b1302 1094483 2176945 952948 r 427.806030813031
4015 ArcA b2344 b1299 1098830 2176945 957296 r 267.985074211233
4016 ArcA b2344 b1109 1292710 2176945 1151176 r 2671.92365160384
4020 ArcA b2344 b0430 2011438 2176945 1869904 r 512.015624761589
4021 ArcA b2344 b0311 2132851 2176945 1991316 r 1942.03501513232
4022 ArcA b2344 b2285 59248 2176945 2237539 r 669.417657370942
4023 ArcA b2344 b2288 56228 2176945 2234519 r 380.474703495515
4024 ArcA b2344 b3317 987897 2176945 1188227 r 663.789876391619
4025 ArcA b2344 b3318 988736 2176945 1187907 r 807.289910750778
4029 ArcA b2344 b3846 1566137 2176945 608619 r 78.4219357067906
4030 ArcA b2344 b1245 1156556 2176945 1015022 r 3609.66203404141
4033 ArcA b2344 b1136 1263726 2176945 1122192 r 2497.24768495238
4035 ArcA b2344 b2284 59745 2176945 2238036 r 546.499771271681
4036 ArcA b2344 b3311 985668 2176945 1191023 r 736.406816915759
4037 ArcA b2344 b3312 985922 2176945 1190832 r 244.834638072312
4038 ArcA b2344 b3314 986536 2176945 1189708 r 517.428255896409
4039 ArcA b2344 b3316 987602 2176945 1189065 r 314.270584051387
4040 ArcA b2344 b3320 989651 2176945 1186665 r 782.40334866359
4041 ArcA b2344 b3604 1316409 2176945 859760 r 151.499174915245
4043 ArcA b2344 b1300 1097068 2176945 955534 r 536.073688964493
4045 ArcA b2344 b1246 1155531 2176945 1013996 r 2704.09171442094
4046 ArcA b2344 b2990 677070 2176945 1499627 r 3827.20707566236
4047 ArcA b2344 b2993 678146 2176945 1498305 r 3949.63846446734
4048 ArcA b2344 b2287 56687 2176945 2234978 r 129.533779378199
4049 ArcA b2344 b2741 403913 2176945 1772040 r 3991.73947045646
4050 ArcA b2344 b0116 2329986 2176945 2188452 r 776.391653741847
4051 ArcA b2344 b0616 1809609 2176945 1668074 r 1458.92289035439
4052 ArcA b2344 b0613 1812590 2176945 1671056 r 3673.98353289723
4053 ArcA b2344 b1296 1102111 2176945 960576 r 163.487002541487
4056 ArcA b2344 b0221 2216019 2176945 2074484 r 344.357372507109
4057 ArcA b2344 b4015 1754464 2176945 421177 r 1868.33107344496
4058 ArcA b2344 b3845 1564964 2176945 610818 r 46.4327470649756
4059 ArcA b2344 b1247 1154530 2176945 1012996 r 976.263284160579
4060 ArcA b2344 b0429 2012052 2176945 1870518 r 206.097064510876
4061 ArcA b2344 b0720 1705631 2176945 1564096 r 509.710702261587
4063 ArcA b2344 b2996 681508 2176945 1494451 r 3689.1108684885
4064 ArcA b2344 b2276 69795 2176945 2248086 r 405.33689691416
4065 ArcA b2344 b2278 66254 2176945 2244545 r 701.860384976955
4066 ArcA b2344 b2279 65955 2176945 2244246 r 835.124541610411
4067 ArcA b2344 b3321 990313 2176945 1186321 r 1016.46495266684
4068 ArcA b2344 b4132 1896052 2176945 279559 r 2384.85429324309
4071 ArcA b2344 b4467 661590 2176945 1514132 r 2184.3301032582
4072 ArcA b2344 b0614 1812064 2176945 1670530 r 3391.11780980844
4074 ArcA b2344 b4014 1752833 2176945 422511 r 1937.92543716212
4075 ArcA b2344 b4016 1755951 2176945 419258 r 2096.27741484757
4076 ArcA b2344 b3907 1636846 2176945 539065 r 2150.11720610761
4078 ArcA b2344 b2995 680340 2176945 1495427 r 3649.19086922019
4080 ArcA b2344 b3605 1317182 2176945 858573 r 282.166617444375
4081 ArcA b2344 b0118 2325110 2176945 2183576 r 484.545147535294
4082 ArcA b2344 b2979 663876 2176945 1511570 r 429.272640637625
4084 ArcA b2344 b1298 1099414 2176945 957880 r 96.7470929795826
4086 ArcA b2344 b1244 1157479 2176945 1015944 r 3131.42092347867
4089 ArcA b2344 b0313 2130764 2176945 1989230 r 959.005735123623
4090 ArcA b2991 b2277 746936 1499273 2246550 r 935.249699278219
4091 ArcA b2991 b2281 743527 1499273 2243141 r 2774.45021580853
4092 ArcA b2991 b3313 308441 1499273 1190422 r 3231.42244220715
4095 ArcA b2991 b3603 637082 1499273 860536 r 3938.24732590527
4098 ArcA b2991 b1805 1250229 1499273 430018 r 2681.84320943637
4099 ArcA b2991 b1297 1779067 1499273 958856 r 4254.49926548354
4100 ArcA b2991 b2096 962773 1499273 142562 r 1561.1386869846
4101 ArcA b2991 b1243 1837162 1499273 1016950 r 990.999495459004
4103 ArcA b2991 b0428 2691070 1499273 1870858 r 4083.44707324584
4104 ArcA b2991 b0431 2688134 1499273 1867922 r 4181.1692144662
4105 ArcA b2991 b0432 2687165 1499273 1866954 r 4121.27480277644
4106 ArcA b2991 b0312 2810042 1499273 1989830 r 2416.2046684832
4107 ArcA b2991 b0314 2807279 1499273 1987068 r 3967.47703206962
4110 ArcA b2991 b2280 744081 1499273 2243695 r 2919.45080451786
4111 ArcA b2991 b2283 739812 1499273 2239426 r 2634.30636031575
4112 ArcA b2991 b2286 736132 1499273 2235746 r 3828.95964982657
4113 ArcA b2991 b3319 311363 1499273 1187305 r 1737.24983810619
4118 ArcA b2991 b1302 1773160 1499273 952948 r 3359.11759246383
4119 ArcA b2991 b1299 1777507 1499273 957296 r 3987.99887161468
4120 ArcA b2991 b1109 1971387 1499273 1151176 r 1054.01612890885
4121 ArcA b2991 b2091 967102 1499273 146890 r 713.80319416489
4122 ArcA b2991 b2093 965411 1499273 145200 r 307.905829759685
4123 ArcA b2991 b2095 963656 1499273 143444 r 857.977855192078
4124 ArcA b2991 b0430 2690115 1499273 1869904 r 4206.671368196
4125 ArcA b2991 b0311 2811528 1499273 1991316 r 4194.45467254087
4126 ArcA b2991 b2285 737925 1499273 2237539 r 2281.68709511186
4127 ArcA b2991 b2288 734905 1499273 2234519 r 3720.69509634961
4128 ArcA b2991 b3317 310225 1499273 1188227 r 1848.5486198637
4129 ArcA b2991 b3318 311064 1499273 1187907 r 1947.10554413468
4130 ArcA b2991 b1415 1650304 1499273 830092 r 4209.52859593566
4132 ArcA b2991 b2094 964928 1499273 144716 r 410.068286996203
4133 ArcA b2991 b3846 888465 1499273 608619 r 4047.79940214433
4134 ArcA b2991 b1245 1835233 1499273 1015022 r 657.221423874785
4137 ArcA b2991 b1136 1942403 1499273 1122192 r 4012.32476252858
4138 ArcA b2991 b3236 243012 1499273 1255323 r 3597.39906043242
4139 ArcA b2991 b2284 738422 1499273 2238036 r 2416.16059068929
4140 ArcA b2991 b3311 307996 1499273 1191023 r 2656.30796407344
4141 ArcA b2991 b3312 308250 1499273 1190832 r 2465.36792386045
4142 ArcA b2991 b3314 308864 1499273 1189708 r 2326.6316855059
4143 ArcA b2991 b3316 309930 1499273 1189065 r 1749.98171419018
4144 ArcA b2991 b3320 311979 1499273 1186665 r 1407.28461940007
4145 ArcA b2991 b3604 638737 1499273 859760 r 4036.99888531072
4146 ArcA b2991 b1276 1801469 1499273 981258 r 4198.58535699823
4147 ArcA b2991 b1300 1775745 1499273 955534 r 4127.68494437257
4148 ArcA b2991 b2092 965699 1499273 145488 r 1340.24475376701
4149 ArcA b2991 b1246 1834208 1499273 1013996 r 894.191254710087
4152 ArcA b2991 b2287 735364 1499273 2234978 r 3616.57434597991
4153 ArcA b2991 b2741 272426 1499273 1772040 r 3500.02428563003
4154 ArcA b2991 b0116 3008663 1499273 2188452 r 3707.24763132975
4157 ArcA b2991 b1296 1780788 1499273 960576 r 3216.83073847537
4160 ArcA b2991 b0221 2894696 1499273 2074484 r 3382.78938156073
4161 ArcA b2991 b4015 1076792 1499273 421177 r 3595.21570980101
4162 ArcA b2991 b3845 887292 1499273 610818 r 3931.46537565829
4163 ArcA b2991 b1247 1833207 1499273 1012996 r 548.760421313345
4164 ArcA b2991 b0429 2690729 1499273 1870518 r 4005.85845980608
4165 ArcA b2991 b0720 2384308 1499273 1564096 r 4208.95248250678
4168 ArcA b2991 b2276 748472 1499273 2248086 r 1912.20657879843
4169 ArcA b2991 b2278 744931 1499273 2244545 r 2208.32606288111
4170 ArcA b2991 b2279 744632 1499273 2244246 r 1912.11244439233
4171 ArcA b2991 b3321 312641 1499273 1186321 r 1705.77020726709
4172 ArcA b2991 b4132 1218380 1499273 279559 r 1590.17105998066
4175 ArcA b2991 b4467 14518 1499273 1514132 r 3904.82035438251
4178 ArcA b2991 b4014 1075161 1499273 422511 r 4035.78988551188
4179 ArcA b2991 b4016 1078279 1499273 419258 r 3399.43818887769
4180 ArcA b2991 b3907 959174 1499273 539065 r 943.398643204452
4181 ArcA b2991 b3081 91347 1499273 1405908 r 1396.614477943
4184 ArcA b2991 b3605 639510 1499273 858573 r 4239.44548260737
4185 ArcA b2991 b0118 3003787 1499273 2183576 r 4183.9765773723
4186 ArcA b2991 b2979 11956 1499273 1511570 r 3087.7365496428
4187 ArcA b2991 b1101 1979474 1499273 1159262 r 2588.93568865663
4188 ArcA b2991 b1298 1778091 1499273 957880 r 4304.9995354239
4189 ArcA b2991 b2341 680818 1499273 2180432 r 2869.22149720094
4190 ArcA b2991 b1244 1836156 1499273 1015944 r 194.51221041364
4193 ArcA b2991 b0313 2809441 1499273 1989230 r 3528.58682761244
4195 ArcA b2277 b3313 1055718 2246550 1190422 r 580.143947654373
4198 ArcA b2277 b3603 1384359 2246550 860536 r 213.04929007157
4201 ArcA b2277 b1805 501764 2246550 430018 r 975.143066426665
4203 ArcA b2277 b2096 214308 2246550 142562 r 208.796551695664
4204 ArcA b2277 b1243 1088697 2246550 1016950 r 3329.46842604041
4206 ArcA b2277 b0428 1942605 2246550 1870858 r 29.7993288515027
4207 ArcA b2277 b0431 1939669 2246550 1867922 r 30.7083050655682
4208 ArcA b2277 b0432 1938700 2246550 1866954 r 43.6806593356831
4209 ArcA b2277 b0312 2061577 2246550 1989830 r 90.8295106229247
4210 ArcA b2277 b0314 2058814 2246550 1987068 r 1747.34198141062
4211 ArcA b2277 b2997 752102 2246550 1493330 r 1911.44500313245
4212 ArcA b2277 b2994 748245 2246550 1496602 r 1014.11537805124
4216 ArcA b2277 b3319 1058640 2246550 1187305 r 326.481239889829
4221 ArcA b2277 b1302 1024695 2246550 952948 r 407.639546658565
4222 ArcA b2277 b1299 1029042 2246550 957296 r 660.583832681364
4224 ArcA b2277 b2091 218637 2246550 146890 r 121.095004025765
4225 ArcA b2277 b2093 216946 2246550 145200 r 85.7321409974112
4226 ArcA b2277 b2095 215191 2246550 143444 r 96.2808392152873
4227 ArcA b2277 b0430 1941650 2246550 1869904 r 42.0356991139674
4228 ArcA b2277 b0311 2063063 2246550 1991316 r 1274.08163003789
4231 ArcA b2277 b3317 1057502 2246550 1188227 r 250.663120542293
4232 ArcA b2277 b3318 1058341 2246550 1187907 r 524.778048321383
4235 ArcA b2277 b2094 216463 2246550 144716 r 92.736184954957
4236 ArcA b2277 b3846 1635742 2246550 608619 r 1020.86874768503
4237 ArcA b2277 b1245 1086768 2246550 1015022 r 589.195213829848
4240 ArcA b2277 b1136 1193938 2246550 1122192 r 297.590322423294
4241 ArcA b2277 b3236 990289 2246550 1255323 r 275.397893964351
4243 ArcA b2277 b3311 1055273 2246550 1191023 r 689.527374365949
4244 ArcA b2277 b3312 1055527 2246550 1190832 r 598.67436891853
4245 ArcA b2277 b3314 1056141 2246550 1189708 r 556.098012943762
4246 ArcA b2277 b3316 1057207 2246550 1189065 r 401.955221386661
4247 ArcA b2277 b3320 1059256 2246550 1186665 r 316.211954233233
4248 ArcA b2277 b3604 1386014 2246550 859760 r 127.890578229985
4250 ArcA b2277 b1300 1027280 2246550 955534 r 1130.42027582665
4251 ArcA b2277 b2092 217234 2246550 145488 r 151.492574075431
4252 ArcA b2277 b1246 1085743 2246550 1013996 r 835.672782852236
4253 ArcA b2277 b2990 746675 2246550 1499627 r 2356.23025190663
4254 ArcA b2277 b2993 747751 2246550 1498305 r 1419.77463000295
4256 ArcA b2277 b2741 473518 2246550 1772040 r 3203.11754389376
4257 ArcA b2277 b0116 2260198 2246550 2188452 r 404.974073244202
4258 ArcA b2277 b0616 1739821 2246550 1668074 r 2217.01781679805
4259 ArcA b2277 b0613 1742802 2246550 1671056 r 4119.37956493451
4263 ArcA b2277 b0221 2146231 2246550 2074484 r 1300.5418101699
4264 ArcA b2277 b4015 1824069 2246550 421177 r 141.492049246592
4265 ArcA b2277 b3845 1634569 2246550 610818 r 515.222282126851
4266 ArcA b2277 b1247 1084742 2246550 1012996 r 343.023322822224
4267 ArcA b2277 b0429 1942264 2246550 1870518 r 27.1108834234519
4268 ArcA b2277 b0720 1635843 2246550 1564096 r 97.8570385818006
4270 ArcA b2277 b2996 751113 2246550 1494451 r 2417.02296224095
4274 ArcA b2277 b3321 1059918 2246550 1186321 r 453.622089409235
4275 ArcA b2277 b4132 1965657 2246550 279559 r 3822.47249826601
4278 ArcA b2277 b4467 731195 2246550 1514132 r 2403.39343429244
4279 ArcA b2277 b0614 1742276 2246550 1670530 r 3478.47020973301
4281 ArcA b2277 b4014 1822438 2246550 422511 r 886.498730963559
4282 ArcA b2277 b4016 1825556 2246550 419258 r 156.971334962789
4283 ArcA b2277 b3907 1706451 2246550 539065 r 2609.6927022161
4284 ArcA b2277 b3081 838624 2246550 1405908 r 2612.96766149143
4285 ArcA b2277 b2995 749945 2246550 1495427 r 1113.04986411212
4287 ArcA b2277 b3605 1386787 2246550 858573 r 182.833257368565
4288 ArcA b2277 b0118 2255322 2246550 2183576 r 23.4520787991172
4289 ArcA b2277 b2979 733481 2246550 1511570 r 1901.37213611644
4290 ArcA b2277 b1101 1231009 2246550 1159262 r 595.214247141313
4291 ArcA b2277 b1298 1029626 2246550 957880 r 979.052603285442
4292 ArcA b2277 b2341 63974 2246550 2180432 r 875.035999259459
4293 ArcA b2277 b1244 1087691 2246550 1015944 r 720.662195484125
4296 ArcA b2277 b0313 2060976 2246550 1989230 r 787.349985711564
4297 ArcA b2281 b3313 1052309 2243141 1190422 r 331.635341904327
4300 ArcA b2281 b3603 1380950 2243141 860536 r 115.377640814848
4303 ArcA b2281 b1805 506160 2243141 430018 r 1099.66813175612
4305 ArcA b2281 b2096 218704 2243141 142562 r 221.923410211721
4306 ArcA b2281 b1243 1093093 2243141 1016950 r 3527.66197360234
4308 ArcA b2281 b0428 1947001 2243141 1870858 r 18.4390889145858
4309 ArcA b2281 b0431 1944065 2243141 1867922 r 20.4939015319192
4310 ArcA b2281 b0432 1943096 2243141 1866954 r 33.7638860322683
4311 ArcA b2281 b0312 2065973 2243141 1989830 r 107.163426596951
4312 ArcA b2281 b0314 2063210 2243141 1987068 r 1546.95345760627
4313 ArcA b2281 b2997 748693 2243141 1493330 r 570.959718368993
4314 ArcA b2281 b2994 744836 2243141 1496602 r 704.28332367024
4318 ArcA b2281 b3319 1055231 2243141 1187305 r 191.015706160514
4323 ArcA b2281 b1302 1029091 2243141 952948 r 1145.15588458515
4324 ArcA b2281 b1299 1033438 2243141 957296 r 801.114224065457
4326 ArcA b2281 b2091 223033 2243141 146890 r 57.7840808527747
4327 ArcA b2281 b2093 221342 2243141 145200 r 90.3327183250897
4328 ArcA b2281 b2095 219587 2243141 143444 r 235.6947178025
4329 ArcA b2281 b0430 1946046 2243141 1869904 r 27.495454169735
4330 ArcA b2281 b0311 2067459 2243141 1991316 r 187.211110781385
4333 ArcA b2281 b3317 1054093 2243141 1188227 r 333.764887308417
4334 ArcA b2281 b3318 1054932 2243141 1187907 r 290.241278938748
4337 ArcA b2281 b2094 220859 2243141 144716 r 100.049987506246
4338 ArcA b2281 b3846 1632333 2243141 608619 r 611.346055847259
4339 ArcA b2281 b1245 1091164 2243141 1015022 r 552.55045018532
4342 ArcA b2281 b1136 1198334 2243141 1122192 r 168.190368333029
4343 ArcA b2281 b3236 986880 2243141 1255323 r 64.482555780614
4345 ArcA b2281 b3311 1051864 2243141 1191023 r 404.792539456942
4346 ArcA b2281 b3312 1052118 2243141 1190832 r 444.786465621426
4347 ArcA b2281 b3314 1052732 2243141 1189708 r 274.342851191716
4348 ArcA b2281 b3316 1053798 2243141 1189065 r 226.671568574446
4349 ArcA b2281 b3320 1055847 2243141 1186665 r 275.739007033825
4350 ArcA b2281 b3604 1382605 2243141 859760 r 34.9428104193123
4352 ArcA b2281 b1300 1031676 2243141 955534 r 540.707869371253
4353 ArcA b2281 b2092 221630 2243141 145488 r 87.7952162705919
4354 ArcA b2281 b1246 1090139 2243141 1013996 r 280.506684412333
4355 ArcA b2281 b2990 743266 2243141 1499627 r 3119.15645647986
4356 ArcA b2281 b2993 744342 2243141 1498305 r 2499.72998541842
4358 ArcA b2281 b2741 470109 2243141 1772040 r 3291.57105346368
4359 ArcA b2281 b0116 2264594 2243141 2188452 r 121.614143914267
4360 ArcA b2281 b0616 1744217 2243141 1668074 r 1823.40615332953
4361 ArcA b2281 b0613 1747198 2243141 1671056 r 4098.97609165996
4365 ArcA b2281 b0221 2150627 2243141 2074484 r 832.421768095958
4366 ArcA b2281 b4015 1820660 2243141 421177 r 136.908728720999
4367 ArcA b2281 b3845 1631160 2243141 610818 r 116.112014882182
4368 ArcA b2281 b1247 1089138 2243141 1012996 r 97.7650244208019
4369 ArcA b2281 b0429 1946660 2243141 1870518 r 20.3469899493758
4370 ArcA b2281 b0720 1640239 2243141 1564096 r 43.2666153055679
4372 ArcA b2281 b2996 747704 2243141 1494451 r 1010.28807772833
4376 ArcA b2281 b3321 1056509 2243141 1186321 r 399.867478047415
4377 ArcA b2281 b4132 1962248 2243141 279559 r 3729.98378012559
4380 ArcA b2281 b4467 727786 2243141 1514132 r 1551.57242821597
4381 ArcA b2281 b0614 1746672 2243141 1670530 r 3666.10829081739
4383 ArcA b2281 b4014 1819029 2243141 422511 r 448.118287955312
4384 ArcA b2281 b4016 1822147 2243141 419258 r 98.4377976185977
4385 ArcA b2281 b3907 1703042 2243141 539065 r 2804.1497820195
4386 ArcA b2281 b3081 835215 2243141 1405908 r 2377.74178581275
4387 ArcA b2281 b2995 746536 2243141 1495427 r 999.939498169765
4389 ArcA b2281 b3605 1383378 2243141 858573 r 18.3303027798234
4390 ArcA b2281 b0118 2259718 2243141 2183576 r 31.3687742827163
4391 ArcA b2281 b2979 730072 2243141 1511570 r 923.48037337022
4392 ArcA b2281 b1101 1235405 2243141 1159262 r 1100.64390244983
4393 ArcA b2281 b1298 1034022 2243141 957880 r 359.537202525691
4394 ArcA b2281 b2341 60565 2243141 2180432 r 221.666416039959
4395 ArcA b2281 b1244 1092087 2243141 1015944 r 1214.02882997069
4398 ArcA b2281 b0313 2065372 2243141 1989230 r 1149.74997282018
4401 ArcA b3313 b3603 328231 1190422 860536 r 2467.2036802826
4404 ArcA b3313 b1805 1559011 1190422 430018 r 2923.60428238844
4405 ArcA b3313 b1297 2087849 1190422 958856 r 2650.63162284011
4406 ArcA b3313 b2096 1271555 1190422 142562 r 4133.91581917194
4407 ArcA b3313 b1243 2145944 1190422 1016950 r 3955.05802738721
4409 ArcA b3313 b0428 2999852 1190422 1870858 r 159.373774505092
4410 ArcA b3313 b0431 2996916 1190422 1867922 r 355.762561268045
4411 ArcA b3313 b0432 2995947 1190422 1866954 r 318.527863773328
4412 ArcA b3313 b0312 3118824 1190422 1989830 r 967.057392298927
4413 ArcA b3313 b0314 3116061 1190422 1987068 r 2522.71441110563
4414 ArcA b3313 b2997 302498 1190422 1493330 r 2671.03874925094
4415 ArcA b3313 b2994 305770 1190422 1496602 r 2836.22354549144
4416 ArcA b3313 b2280 1052863 1190422 2243695 r 383.533570890476
4417 ArcA b3313 b2283 1048594 1190422 2239426 r 388.358082187045
4418 ArcA b3313 b2286 1044914 1190422 2235746 r 1426.97757515667
4424 ArcA b3313 b1302 2081942 1190422 952948 r 1606.12577340631
4425 ArcA b3313 b1299 2086289 1190422 957296 r 2037.6967389678
4426 ArcA b3313 b1109 2280169 1190422 1151176 r 966.987073336557
4427 ArcA b3313 b2091 1275884 1190422 146890 r 3125.46124596034
4428 ArcA b3313 b2093 1274193 1190422 145200 r 2967.41621617191
4429 ArcA b3313 b2095 1272438 1190422 143444 r 3971.71222522478
4430 ArcA b3313 b0430 2998897 1190422 1869904 r 220.483559477799
4431 ArcA b3313 b0311 3120310 1190422 1991316 r 588.663741027082
4432 ArcA b3313 b2285 1046707 1190422 2237539 r 1152.28381920428
4433 ArcA b3313 b2288 1043687 1190422 2234519 r 1786.89507246509
4436 ArcA b3313 b1415 1959086 1190422 830092 r 2950.45589697592
4438 ArcA b3313 b2094 1273710 1190422 144716 r 2976.4596419236
4439 ArcA b3313 b3846 579614 1190422 608619 r 3326.98572284283
4440 ArcA b3313 b1245 2144015 1190422 1015022 r 3577.78632676687
4443 ArcA b3313 b1136 2251185 1190422 1122192 r 887.675616427533
4444 ArcA b3313 b3236 64491 1190422 1255323 r 1503.12674116323
4445 ArcA b3313 b2284 1047204 1190422 2238036 r 938.547814445274
4451 ArcA b3313 b3604 329886 1190422 859760 r 2217.48055233862
4452 ArcA b3313 b1276 2110251 1190422 981258 r 3662.33108825513
4453 ArcA b3313 b1300 2084527 1190422 955534 r 1498.26299427036
4454 ArcA b3313 b2092 1274481 1190422 145488 r 3603.95615955577
4455 ArcA b3313 b1246 2142990 1190422 1013996 r 3163.36308380812
4456 ArcA b3313 b2990 308795 1190422 1499627 r 3287.9157531786
4457 ArcA b3313 b2993 307473 1190422 1498305 r 3526.34017077196
4458 ArcA b3313 b2287 1044146 1190422 2234978 r 1672.44551480758
4459 ArcA b3313 b2741 581208 1190422 1772040 r 3687.64314976381
4460 ArcA b3313 b0116 3317445 1190422 2188452 r 155.987178960324
4461 ArcA b3313 b0616 2797068 1190422 1668074 r 3605.7741193813
4462 ArcA b3313 b0613 2800049 1190422 1671056 r 3077.32741189494
4463 ArcA b3313 b1296 2089570 1190422 960576 r 1454.34108791576
4466 ArcA b3313 b0221 3203478 1190422 2074484 r 3751.71800646051
4467 ArcA b3313 b4015 767941 1190422 421177 r 1945.26039388047
4468 ArcA b3313 b3845 578441 1190422 610818 r 2110.13980579487
4469 ArcA b3313 b1247 2141989 1190422 1012996 r 2035.97028465545
4470 ArcA b3313 b0429 2999511 1190422 1870518 r 162.61918705983
4471 ArcA b3313 b0720 2693090 1190422 1564096 r 3244.17940317733
4473 ArcA b3313 b2996 303619 1190422 1494451 r 2672.47600550501
4474 ArcA b3313 b2276 1057254 1190422 2248086 r 330.218109739608
4475 ArcA b3313 b2278 1053713 1190422 2244545 r 499.712917583686
4476 ArcA b3313 b2279 1053414 1190422 2244246 r 437.842437413278
4478 ArcA b3313 b4132 909529 1190422 279559 r 3557.14492254673
4481 ArcA b3313 b4467 323300 1190422 1514132 r 3850.86704522501
4482 ArcA b3313 b0614 2799523 1190422 1670530 r 3319.61669474052
4484 ArcA b3313 b4014 766310 1190422 422511 r 3189.01552206947
4485 ArcA b3313 b4016 769428 1190422 419258 r 2101.04973763117
4486 ArcA b3313 b3907 650323 1190422 539065 r 3222.38824476506
4487 ArcA b3313 b3081 215076 1190422 1405908 r 4204.91961873232
4488 ArcA b3313 b2995 304595 1190422 1495427 r 3899.9855127936
4490 ArcA b3313 b3605 330659 1190422 858573 r 674.151318325493
4491 ArcA b3313 b0118 3312569 1190422 2183576 r 499.671892345367
4492 ArcA b3313 b2979 320738 1190422 1511570 r 3692.57850288927
4493 ArcA b3313 b1101 2288256 1190422 1159262 r 365.991803186902
4494 ArcA b3313 b1298 2086873 1190422 957880 r 1870.35558116632
4495 ArcA b3313 b2341 989600 1190422 2180432 r 3889.99370179439
4496 ArcA b3313 b1244 2144938 1190422 1015944 r 3944.23528709939
4499 ArcA b3313 b0313 3118223 1190422 1989230 r 1748.27343399138
4701 ArcA b3603 b1805 1887652 860536 430018 r 561.184461652316
4702 ArcA b3603 b1297 2416490 860536 958856 r 114.507641666397
4703 ArcA b3603 b2096 1600196 860536 142562 r 425.626596913304
4704 ArcA b3603 b1243 2474585 860536 1016950 r 3306.14942191063
4706 ArcA b3603 b0428 3328493 860536 1870858 r 83.6420946653059
4707 ArcA b3603 b0431 3325557 860536 1867922 r 169.764542823288
4708 ArcA b3603 b0432 3324588 860536 1866954 r 97.2728122344574
4709 ArcA b3603 b0312 3447465 860536 1989830 r 87.5899537618327
4710 ArcA b3603 b0314 3444702 860536 1987068 r 8.60232526704262
4711 ArcA b3603 b2997 631139 860536 1493330 r 3001.53210877378
4712 ArcA b3603 b2994 634411 860536 1496602 r 2922.52065860962
4713 ArcA b3603 b2280 1381504 860536 2243695 r 50.8428952755446
4714 ArcA b3603 b2283 1377235 860536 2239426 r 104.498803820905
4715 ArcA b3603 b2286 1373555 860536 2235746 r 26.4575131106459
4716 ArcA b3603 b3319 325114 860536 1187305 r 2464.00811686975
4721 ArcA b3603 b1302 2410583 860536 952948 r 763.410767542612
4722 ArcA b3603 b1299 2414930 860536 957296 r 351.920445555526
4723 ArcA b3603 b1109 2608810 860536 1151176 r 4302.98326745527
4724 ArcA b3603 b2091 1604525 860536 146890 r 1172.15655950901
4725 ArcA b3603 b2093 1602834 860536 145200 r 468.371647305855
4726 ArcA b3603 b2095 1601079 860536 143444 r 414.87950057818
4727 ArcA b3603 b0430 3327538 860536 1869904 r 48.6312656631513
4728 ArcA b3603 b0311 3448951 860536 1991316 r 122.049170419139
4729 ArcA b3603 b2285 1375348 860536 2237539 r 31.3049516849971
4730 ArcA b3603 b2288 1372328 860536 2234519 r 26
4731 ArcA b3603 b3317 326036 860536 1188227 r 2606.21334506598
4732 ArcA b3603 b3318 325716 860536 1187907 r 1945.19407772078
4733 ArcA b3603 b1415 2287727 860536 830092 r 13.1909059582729
4735 ArcA b3603 b2094 1602351 860536 144716 r 571.056914851751
4736 ArcA b3603 b3846 249728 860536 608619 r 17.7482393492988
4737 ArcA b3603 b1245 2472656 860536 1015022 r 4185.59816513721
4740 ArcA b3603 b1136 2579826 860536 1122192 r 37.9473319220206
4741 ArcA b3603 b3236 393132 860536 1255323 r 36.2215405525497
4742 ArcA b3603 b2284 1375845 860536 2238036 r 44.4747119158742
4743 ArcA b3603 b3311 328832 860536 1191023 r 2500.82986226572
4744 ArcA b3603 b3312 328641 860536 1190832 r 3041.90877575249
4745 ArcA b3603 b3314 327517 860536 1189708 r 2579.72789262744
4746 ArcA b3603 b3316 326874 860536 1189065 r 3526.82335820778
4747 ArcA b3603 b3320 324474 860536 1186665 r 2784.52222113597
4749 ArcA b3603 b1276 2438892 860536 981258 r 359.232515232126
4750 ArcA b3603 b1300 2413168 860536 955534 r 1154.43232802967
4751 ArcA b3603 b2092 1603122 860536 145488 r 837.961812972406
4752 ArcA b3603 b1246 2471631 860536 1013996 r 3148.23124944785
4753 ArcA b3603 b2990 637436 860536 1499627 r 3911.18191855096
4754 ArcA b3603 b2993 636114 860536 1498305 r 2216.24818104832
4755 ArcA b3603 b2287 1372787 860536 2234978 r 30.4959013639538
4756 ArcA b3603 b2741 909849 860536 1772040 r 694.135433471019
4757 ArcA b3603 b0116 3646086 860536 2188452 r 364.03021852588
4758 ArcA b3603 b0616 3125709 860536 1668074 r 3522.9760146785
4759 ArcA b3603 b0613 3128690 860536 1671056 r 734.490980203297
4760 ArcA b3603 b1296 2418211 860536 960576 r 110.797111875716
4763 ArcA b3603 b0221 3532119 860536 2074484 r 18.8944436276912
4764 ArcA b3603 b4015 438055 860536 421177 r 89.9110671719561
4765 ArcA b3603 b3845 248555 860536 610818 r 18.4932420089069
4766 ArcA b3603 b1247 2470630 860536 1012996 r 4167.49757048519
4767 ArcA b3603 b0429 3328152 860536 1870518 r 76.954532030284
4768 ArcA b3603 b0720 3021731 860536 1564096 r 28.2842712474619
4770 ArcA b3603 b2996 632260 860536 1494451 r 2522.35604148185
4771 ArcA b3603 b2276 1385895 860536 2248086 r 375.731286959178
4772 ArcA b3603 b2278 1382354 860536 2244545 r 34.2928563989645
4773 ArcA b3603 b2279 1382055 860536 2244246 r 36
4774 ArcA b3603 b3321 324130 860536 1186321 r 2515.98390296917
4775 ArcA b3603 b4132 579643 860536 279559 r 1766.38670737752
4778 ArcA b3603 b4467 651941 860536 1514132 r 815.843122174846
4779 ArcA b3603 b0614 3128164 860536 1670530 r 1671.27376572481
4781 ArcA b3603 b4014 436424 860536 422511 r 139.373598647663
4782 ArcA b3603 b4016 439542 860536 419258 r 111.928548637066
4783 ArcA b3603 b3907 320437 860536 539065 r 686.647653458453
4784 ArcA b3603 b3081 543717 860536 1405908 r 117.609523423913
4785 ArcA b3603 b2995 633236 860536 1495427 r 1541.88650684802
4788 ArcA b3603 b0118 3641210 860536 2183576 r 80.6225774829855
4789 ArcA b3603 b2979 649379 860536 1511570 r 1155.30602006568
4790 ArcA b3603 b1101 2616897 860536 1159262 r 3942.97514574972
4791 ArcA b3603 b1298 2415514 860536 957880 r 100.816665289028
4792 ArcA b3603 b2341 1318241 860536 2180432 r 48.5386443980464
4793 ArcA b3603 b1244 2473579 860536 1015944 r 4197.03466747656
4796 ArcA b3603 b0313 3446864 860536 1989230 r 213.658606192215
4990 ArcA b1805 b1297 527153 430018 958856 r 32.4961536185438
4992 ArcA b1805 b1243 585248 430018 1016950 r 2978.96710287308
4994 ArcA b1805 b0428 1439156 430018 1870858 r 1242.02093380104
4995 ArcA b1805 b0431 1436220 430018 1867922 r 2083.72407002463
4996 ArcA b1805 b0432 1435251 430018 1866954 r 2618.10484893176
4997 ArcA b1805 b0312 1558128 430018 1989830 r 222.432012084592
4998 ArcA b1805 b0314 1555365 430018 1987068 r 935.786300391281
4999 ArcA b1805 b2997 1255395 430018 1493330 r 1234.94169902874
5000 ArcA b1805 b2994 1251538 430018 1496602 r 2106.89534623816
5001 ArcA b1805 b2280 505594 430018 2243695 r 1144.99956331869
5002 ArcA b1805 b2283 507691 430018 2239426 r 1449.9720686965
5003 ArcA b1805 b2286 512307 430018 2235746 r 757.691229987519
5004 ArcA b1805 b3319 1561933 430018 1187305 r 2476.54053065965
5009 ArcA b1805 b1302 521246 430018 952948 r 1693.49106876889
5010 ArcA b1805 b1299 525593 430018 957296 r 44.3621460256377
5011 ArcA b1805 b1109 719473 430018 1151176 r 2634.84401815364
5015 ArcA b1805 b0430 1438201 430018 1869904 r 2954.08716865295
5016 ArcA b1805 b0311 1559614 430018 1991316 r 2070.38836936455
5017 ArcA b1805 b2285 511804 430018 2237539 r 1568.18366271301
5018 ArcA b1805 b2288 514881 430018 2234519 r 920.408604914144
5019 ArcA b1805 b3317 1560795 430018 1188227 r 2821.3071438608
5020 ArcA b1805 b3318 1561634 430018 1187907 r 1965.49917323819
5021 ArcA b1805 b1415 398390 430018 830092 r 33.3466640010661
5024 ArcA b1805 b3846 2139035 430018 608619 r 31.559467676119
5025 ArcA b1805 b1245 583319 430018 1015022 r 933.786913594317
5028 ArcA b1805 b1136 690489 430018 1122192 r 4056.37769444612
5030 ArcA b1805 b2284 510470 430018 2238036 r 1293.36769713798
5031 ArcA b1805 b3311 1558566 430018 1191023 r 2311.18930423278
5032 ArcA b1805 b3312 1558820 430018 1190832 r 1615.97493792447
5033 ArcA b1805 b3314 1559434 430018 1189708 r 2674.51303978874
5034 ArcA b1805 b3316 1560500 430018 1189065 r 1728.99537304181
5035 ArcA b1805 b3320 1562549 430018 1186665 r 1999.44317248578
5036 ArcA b1805 b3604 1889307 430018 859760 r 216.933169432431
5037 ArcA b1805 b1276 549555 430018 981258 r 528.578281808854
5038 ArcA b1805 b1300 523831 430018 955534 r 563.606245529625
5040 ArcA b1805 b1246 582294 430018 1013996 r 1104.56507277752
5041 ArcA b1805 b2990 1249968 430018 1499627 r 2369.42946719247
5042 ArcA b1805 b2993 1251044 430018 1498305 r 3678
5043 ArcA b1805 b2287 514203 430018 2234978 r 476.983228216674
5044 ArcA b1805 b2741 976811 430018 1772040 r 2406.95326086736
5045 ArcA b1805 b0116 1756749 430018 2188452 r 1505.65998817794
5046 ArcA b1805 b0616 1236372 430018 1668074 r 3355.59711526876
5047 ArcA b1805 b0613 1239353 430018 1671056 r 4002.40515190554
5048 ArcA b1805 b1296 528874 430018 960576 r 553.707504012723
5051 ArcA b1805 b0221 1642782 430018 2074484 r 44.4297197830461
5052 ArcA b1805 b4015 2327362 430018 421177 r 2285.31398280411
5053 ArcA b1805 b3845 2137862 430018 610818 r 18.3303027798234
5054 ArcA b1805 b1247 581293 430018 1012996 r 934.863626418313
5055 ArcA b1805 b0429 1438815 430018 1870518 r 1542.17832950668
5056 ArcA b1805 b0720 1132394 430018 1564096 r 283.718170020885
5058 ArcA b1805 b2996 1254406 430018 1494451 r 2348.86696089838
5059 ArcA b1805 b2276 500300 430018 2248086 r 1213.03750972507
5060 ArcA b1805 b2278 503457 430018 2244545 r 2422.15978003104
5061 ArcA b1805 b2279 505295 430018 2244246 r 3019.46187258591
5062 ArcA b1805 b3321 1563211 430018 1186321 r 3162.10056766068
5063 ArcA b1805 b4132 2468950 430018 279559 r 3347.55089580428
5066 ArcA b1805 b4467 1234488 430018 1514132 r 2393.0085666374
5067 ArcA b1805 b0614 1238827 430018 1670530 r 3577.99650642647
5069 ArcA b1805 b4014 2325731 430018 422511 r 932.526139043834
5070 ArcA b1805 b4016 2328849 430018 419258 r 2268.95680875595
5071 ArcA b1805 b3907 2209744 430018 539065 r 1621.17241526002
5073 ArcA b1805 b2995 1253238 430018 1495427 r 1871.97329040775
5075 ArcA b1805 b3605 1890080 430018 858573 r 1158.48694425099
5076 ArcA b1805 b0118 1751873 430018 2183576 r 740.439058937331
5077 ArcA b1805 b2979 1236774 430018 1511570 r 169.764542823288
5078 ArcA b1805 b1101 727560 430018 1159262 r 1966.85917136942
5079 ArcA b1805 b1298 526177 430018 957880 r 53.7401153701776
5081 ArcA b1805 b1244 584242 430018 1015944 r 1958.86497748058
5084 ArcA b1805 b0313 1557527 430018 1989230 r 405.475030057339
5085 ArcA b1297 b2096 815440 958856 142562 r 1694.32021766843
5086 ArcA b1297 b1243 56677 958856 1016950 r 3523.49712643561
5091 ArcA b1297 b0312 1029557 958856 1989830 r 108.16653826392
5092 ArcA b1297 b0314 1026794 958856 1987068 r 90.1110426085505
5093 ArcA b1297 b2997 1784233 958856 1493330 r 4106.92390969202
5094 ArcA b1297 b2994 1780376 958856 1496602 r 4227.99704351836
5098 ArcA b1297 b3319 2090771 958856 1187305 r 2240.87349040502
5106 ArcA b1297 b2091 810925 958856 146890 r 1414.85158232233
5107 ArcA b1297 b2093 813372 958856 145200 r 1573.18466811751
5108 ArcA b1297 b2095 814149 958856 143444 r 1881.83394591553
5110 ArcA b1297 b0311 1031043 958856 1991316 r 49.8497743224581
5113 ArcA b1297 b3317 2089633 958856 1188227 r 2885.87941536024
5114 ArcA b1297 b3318 2090472 958856 1187907 r 2113.0262658093
5117 ArcA b1297 b2094 813687 958856 144716 r 2563.84398901337
5118 ArcA b1297 b3846 2667873 958856 608619 r 56.7450438364444
5119 ArcA b1297 b1245 54748 958856 1015022 r 3531.13862656226
5122 ArcA b1297 b1136 161918 958856 1122192 r 237.398399320636
5123 ArcA b1297 b3236 2022420 958856 1255323 r 136.385483098459
5125 ArcA b1297 b3311 2087404 958856 1191023 r 2352.82383530939
5126 ArcA b1297 b3312 2087658 958856 1190832 r 2385.31758891767
5127 ArcA b1297 b3314 2088272 958856 1189708 r 2851.60586336892
5128 ArcA b1297 b3316 2089338 958856 1189065 r 1995.44882169401
5129 ArcA b1297 b3320 2091387 958856 1186665 r 2661.42349129183
5130 ArcA b1297 b3604 2418145 958856 859760 r 168
5133 ArcA b1297 b2092 812013 958856 145488 r 916.538051583239
5134 ArcA b1297 b1246 53723 958856 1013996 r 4153.8261879862
5135 ArcA b1297 b2990 1778806 958856 1499627 r 4233.99893717512
5136 ArcA b1297 b2993 1779882 958856 1498305 r 4293.99429436043
5138 ArcA b1297 b2741 1505649 958856 1772040 r 1104.97873282702
5139 ArcA b1297 b0116 1228178 958856 2188452 r 681.465332940715
5145 ArcA b1297 b0221 1114211 958856 2074484 r 24.738633753706
5146 ArcA b1297 b4015 2856200 958856 421177 r 57.6281181368957
5147 ArcA b1297 b3845 2666700 958856 610818 r 15.8113883008419
5148 ArcA b1297 b1247 52722 958856 1012996 r 3754.46374333273
5150 ArcA b1297 b0720 603823 958856 1564096 r 36.6060104354463
5152 ArcA b1297 b2996 1783244 958856 1494451 r 4258.95761894856
5156 ArcA b1297 b3321 2092049 958856 1186321 r 2327.86103537131
5157 ArcA b1297 b4132 2997788 958856 279559 r 1774.54782973015
5160 ArcA b1297 b4467 1763326 958856 1514132 r 322.273176047899
5163 ArcA b1297 b4014 2854569 958856 422511 r 88.684835231284
5164 ArcA b1297 b4016 2857687 958856 419258 r 52.8015151297764
5165 ArcA b1297 b3907 2738582 958856 539065 r 1005.97713691714
5166 ArcA b1297 b3081 1870755 958856 1405908 r 177.087548969429
5167 ArcA b1297 b2995 1782076 958856 1495427 r 4174.35743558216
5169 ArcA b1297 b3605 2418918 958856 858573 r 58.6515131944607
5170 ArcA b1297 b0118 1223302 958856 2183576 r 72.4154679609267
5171 ArcA b1297 b2979 1765612 958856 1511570 r 117.3200750085
5172 ArcA b1297 b1101 198989 958856 1159262 r 3726.02495965875
5174 ArcA b1297 b2341 1096105 958856 2180432 r 63.4901567173999
5175 ArcA b1297 b1244 55671 958856 1015944 r 4148.1550115684
5178 ArcA b1297 b0313 1028956 958856 1989230 r 79.3095202355935
5179 ArcA b2096 b1243 873535 142562 1016950 r 884.497597509456
5181 ArcA b2096 b0428 1727443 142562 1870858 r 2122.45353306027
5182 ArcA b2096 b0431 1724507 142562 1867922 r 1261.44916663336
5183 ArcA b2096 b0432 1723538 142562 1866954 r 1710.55020388178
5184 ArcA b2096 b0312 1846415 142562 1989830 r 2971.31772114663
5185 ArcA b2096 b0314 1843652 142562 1987068 r 3014.38816345872
5186 ArcA b2096 b2997 967939 142562 1493330 r 91.9021218471042
5187 ArcA b2096 b2994 964082 142562 1496602 r 354.38256164772
5188 ArcA b2096 b2280 218138 142562 2243695 r 176.686162446299
5189 ArcA b2096 b2283 220235 142562 2239426 r 103.286010669403
5190 ArcA b2096 b2286 224851 142562 2235746 r 47.4341649025257
5191 ArcA b2096 b3319 1274477 142562 1187305 r 3576.2499912618
5196 ArcA b2096 b1302 809533 142562 952948 r 3366.0472367452
5197 ArcA b2096 b1299 813880 142562 957296 r 2885.58451617692
5198 ArcA b2096 b1109 1007760 142562 1151176 r 3884.20957210087
5202 ArcA b2096 b0430 1726488 142562 1869904 r 2128.6077609555
5203 ArcA b2096 b0311 1847901 142562 1991316 r 3426.49602363698
5204 ArcA b2096 b2285 224348 142562 2237539 r 49.8397431775085
5205 ArcA b2096 b2288 227425 142562 2234519 r 38.3405790253616
5206 ArcA b2096 b3317 1273339 142562 1188227 r 3984.78104793726
5207 ArcA b2096 b3318 1274178 142562 1187907 r 4042.73855202139
5211 ArcA b2096 b3846 1851579 142562 608619 r 352.783219555579
5212 ArcA b2096 b1245 871606 142562 1015022 r 93.2952303175248
5215 ArcA b2096 b1136 978776 142562 1122192 r 3092.11384007769
5217 ArcA b2096 b2284 223014 142562 2238036 r 115.723809131915
5218 ArcA b2096 b3311 1271110 142562 1191023 r 4044.06008857436
5219 ArcA b2096 b3312 1271364 142562 1190832 r 4009.11361774644
5220 ArcA b2096 b3314 1271978 142562 1189708 r 3920.56730588827
5221 ArcA b2096 b3316 1273044 142562 1189065 r 3472.40723418207
5222 ArcA b2096 b3320 1275093 142562 1186665 r 3636.98996424241
5223 ArcA b2096 b3604 1601851 142562 859760 r 218.467388870742
5225 ArcA b2096 b1300 812118 142562 955534 r 3580.43125894074
5227 ArcA b2096 b1246 870581 142562 1013996 r 90.8955444452587
5228 ArcA b2096 b2990 962512 142562 1499627 r 1797.35917389931
5229 ArcA b2096 b2993 963588 142562 1498305 r 1122.49097991922
5230 ArcA b2096 b2287 226747 142562 2234978 r 71.0352025407122
5231 ArcA b2096 b2741 689355 142562 1772040 r 678.672233114041
5232 ArcA b2096 b0116 2045036 142562 2188452 r 3801.29096492231
5233 ArcA b2096 b0616 1524659 142562 1668074 r 1568.15369144737
5234 ArcA b2096 b0613 1527640 142562 1671056 r 3770.04615356364
5235 ArcA b2096 b1296 817161 142562 960576 r 2889.2774183176
5238 ArcA b2096 b0221 1931069 142562 2074484 r 713.82070577982
5239 ArcA b2096 b4015 2039906 142562 421177 r 303.766357584246
5240 ArcA b2096 b3845 1850406 142562 610818 r 530.418702536025
5241 ArcA b2096 b1247 869580 142562 1012996 r 88.6227961644181
5242 ArcA b2096 b0429 1727102 142562 1870518 r 2271.57654504531
5243 ArcA b2096 b0720 1420681 142562 1564096 r 310.737831620162
5245 ArcA b2096 b2996 966950 142562 1494451 r 393.624186248762
5246 ArcA b2096 b2276 212844 142562 2248086 r 223.986606742457
5247 ArcA b2096 b2278 216001 142562 2244545 r 488.229454252814
5248 ArcA b2096 b2279 217839 142562 2244246 r 607.693179161985
5249 ArcA b2096 b3321 1275755 142562 1186321 r 3854.23572190389
5250 ArcA b2096 b4132 2181494 142562 279559 r 1979.13566993271
5253 ArcA b2096 b4467 947032 142562 1514132 r 469.574275274956
5254 ArcA b2096 b0614 1527114 142562 1670530 r 2448.11049587228
5256 ArcA b2096 b4014 2038275 142562 422511 r 126.499011853848
5257 ArcA b2096 b4016 2041393 142562 419258 r 419.087103118194
5258 ArcA b2096 b3907 1922288 142562 539065 r 1772.48413251008
5260 ArcA b2096 b2995 965782 142562 1495427 r 340.652315418522
5262 ArcA b2096 b3605 1602624 142562 858573 r 512.054684579684
5263 ArcA b2096 b0118 2040160 142562 2183576 r 879.022752834078
5264 ArcA b2096 b2979 949318 142562 1511570 r 488.581620612155
5265 ArcA b2096 b1101 1015847 142562 1159262 r 1231.46254510643
5266 ArcA b2096 b1298 814464 142562 957880 r 1727.02055575491
5267 ArcA b2096 b2341 279811 142562 2180432 r 74.0742870367309
5268 ArcA b2096 b1244 872529 142562 1015944 r 647.209394245788
5271 ArcA b2096 b0313 1845814 142562 1989230 r 2827.39703614473
5276 ArcA b1243 b0312 971249 1016950 1989830 r 3949.49465121806
5277 ArcA b1243 b0314 968486 1016950 1987068 r 1918.72613991679
5278 ArcA b1243 b2997 1842328 1016950 1493330 r 590.809614004376
5279 ArcA b1243 b2994 1838471 1016950 1496602 r 356.726786210399
5280 ArcA b1243 b2280 1092527 1016950 2243695 r 2668.96047179421
5281 ArcA b1243 b2283 1094624 1016950 2239426 r 3724.02040810734
5282 ArcA b1243 b2286 1099240 1016950 2235746 r 3038.88729636359
5283 ArcA b1243 b3319 2148866 1016950 1187305 r 3760.98923157193
5288 ArcA b1243 b1302 62737 1016950 952948 r 3330.28887635892
5289 ArcA b1243 b1299 59098 1016950 957296 r 3379.22002834973
5291 ArcA b1243 b2091 869020 1016950 146890 r 289.060547290702
5292 ArcA b1243 b2093 871467 1016950 145200 r 300.091652666314
5293 ArcA b1243 b2095 872244 1016950 143444 r 327.849050631537
5295 ArcA b1243 b0311 972735 1016950 1991316 r 4185.99808886721
5296 ArcA b1243 b2285 1098737 1016950 2237539 r 2538.50349615674
5297 ArcA b1243 b2288 1101814 1016950 2234519 r 2738.67358405488
5298 ArcA b1243 b3317 2147728 1016950 1188227 r 3832.41751378943
5299 ArcA b1243 b3318 2148567 1016950 1187907 r 3317.72572706063
5300 ArcA b1243 b1415 185419 1016950 830092 r 3203.59173428825
5302 ArcA b1243 b2094 871782 1016950 144716 r 269.007434841493
5303 ArcA b1243 b3846 2725968 1016950 608619 r 2877.49978279756
5307 ArcA b1243 b1136 103610 1016950 1122192 r 703.897719842876
5308 ArcA b1243 b3236 2080515 1016950 1255323 r 785.24009067291
5309 ArcA b1243 b2284 1097403 1016950 2238036 r 3720.5745524045
5310 ArcA b1243 b3311 2145499 1016950 1191023 r 4049.33945230577
5311 ArcA b1243 b3312 2145753 1016950 1190832 r 3913.02197796025
5312 ArcA b1243 b3314 2146367 1016950 1189708 r 3599.86916428917
5313 ArcA b1243 b3316 2147433 1016950 1189065 r 4062.606060154
5314 ArcA b1243 b3320 2149482 1016950 1186665 r 3644.83813083654
5315 ArcA b1243 b3604 2476240 1016950 859760 r 3813.93064960547
5316 ArcA b1243 b1276 33018 1016950 981258 r 1359.05629022495
5317 ArcA b1243 b1300 59930 1016950 955534 r 3081.39627441846
5318 ArcA b1243 b2092 870108 1016950 145488 r 433.707274552779
5320 ArcA b1243 b2990 1836901 1016950 1499627 r 338.193731461717
5321 ArcA b1243 b2993 1837977 1016950 1498305 r 1115.76520827637
5322 ArcA b1243 b2287 1101136 1016950 2234978 r 3211.84993422794
5324 ArcA b1243 b0116 1169870 1016950 2188452 r 936.901275482108
5325 ArcA b1243 b0616 649493 1016950 1668074 r 3829.23334363421
5326 ArcA b1243 b0613 652474 1016950 1671056 r 2914.69826911809
5327 ArcA b1243 b1296 54989 1016950 960576 r 3872.47646861798
5330 ArcA b1243 b0221 1055903 1016950 2074484 r 2433.93385283988
5331 ArcA b1243 b4015 2914295 1016950 421177 r 1010.13662442266
5332 ArcA b1243 b3845 2724795 1016950 610818 r 3848.5724626152
5335 ArcA b1243 b0720 545515 1016950 1564096 r 1497.84178069648
5337 ArcA b1243 b2996 1841339 1016950 1494451 r 275.508620554784
5338 ArcA b1243 b2276 1087233 1016950 2248086 r 2927.57630131138
5339 ArcA b1243 b2278 1090390 1016950 2244545 r 2697.42099050185
5340 ArcA b1243 b2279 1092228 1016950 2244246 r 2979.66910914618
5341 ArcA b1243 b3321 2150144 1016950 1186321 r 2850.61589836302
5342 ArcA b1243 b4132 3055883 1016950 279559 r 1396.96993525272
5345 ArcA b1243 b4467 1821421 1016950 1514132 r 1318.90636513742
5346 ArcA b1243 b0614 651948 1016950 1670530 r 3647.48488687753
5348 ArcA b1243 b4014 2912664 1016950 422511 r 821.298971142665
5349 ArcA b1243 b4016 2915782 1016950 419258 r 1668.2026255824
5350 ArcA b1243 b3907 2796677 1016950 539065 r 3364.25623280986
5351 ArcA b1243 b3081 1928850 1016950 1405908 r 1208.79278621276
5352 ArcA b1243 b2995 1840171 1016950 1495427 r 421.864907286681
5354 ArcA b1243 b3605 2477013 1016950 858573 r 3866.96263235114
5355 ArcA b1243 b0118 1164994 1016950 2183576 r 3387.78688822069
5356 ArcA b1243 b2979 1823707 1016950 1511570 r 2736.15514910979
5357 ArcA b1243 b1101 140681 1016950 1159262 r 512.406088956796
5358 ArcA b1243 b1298 58307 1016950 957880 r 3261.91891376839
5359 ArcA b1243 b2341 1154200 1016950 2180432 r 3034.68449760432
5363 ArcA b1243 b0313 970648 1016950 1989230 r 3172.99606050811
5457 ArcA b0428 b0312 118082 1870858 1989830 r 89.9666604915399
5458 ArcA b0428 b0314 115319 1870858 1987068 r 121.950809755409
5459 ArcA b0428 b2997 2696236 1870858 1493330 r 3666.96795731842
5460 ArcA b0428 b2994 2692379 1870858 1496602 r 4269.93255216052
5461 ArcA b0428 b2280 1946435 1870858 2243695 r 29.1547594742265
5462 ArcA b0428 b2283 1948532 1870858 2239426 r 31.7490157327751
5463 ArcA b0428 b2286 1953148 1870858 2235746 r 68.2715167547931
5464 ArcA b0428 b3319 3002774 1870858 1187305 r 209.332271759516
5469 ArcA b0428 b1302 916645 1870858 952948 r 1865.1093801705
5470 ArcA b0428 b1299 913006 1870858 957296 r 593.471987544483
5472 ArcA b0428 b2091 1722928 1870858 146890 r 1966.81214151225
5473 ArcA b0428 b2093 1725375 1870858 145200 r 1542.02334612677
5474 ArcA b0428 b2095 1726152 1870858 143444 r 2014.41207303769
5476 ArcA b0428 b0311 119568 1870858 1991316 r 73.8918128076447
5477 ArcA b0428 b2285 1952645 1870858 2237539 r 58.309518948453
5478 ArcA b0428 b2288 1955722 1870858 2234519 r 109.98181667894
5479 ArcA b0428 b3317 3001636 1870858 1188227 r 216.75331600693
5480 ArcA b0428 b3318 3002475 1870858 1187907 r 167.892822955599
5483 ArcA b0428 b2094 1725690 1870858 144716 r 1376.99963689175
5484 ArcA b0428 b3846 3579876 1870858 608619 r 666.973012947301
5488 ArcA b0428 b1136 747417 1870858 1122192 r 45.596052460712
5490 ArcA b0428 b2284 1951311 1870858 2238036 r 25.4950975679639
5491 ArcA b0428 b3311 2999407 1870858 1191023 r 196.837496427891
5492 ArcA b0428 b3312 2999661 1870858 1190832 r 174.994285620988
5493 ArcA b0428 b3314 3000275 1870858 1189708 r 170.082333003754
5494 ArcA b0428 b3316 3001341 1870858 1189065 r 147.993243089
5495 ArcA b0428 b3320 3003390 1870858 1186665 r 249.599679486974
5496 ArcA b0428 b3604 3330148 1870858 859760 r 44.698993277254
5498 ArcA b0428 b1300 913838 1870858 955534 r 1466.36966689849
5499 ArcA b0428 b2092 1724016 1870858 145488 r 1534.64784234039
5501 ArcA b0428 b2990 2690809 1870858 1499627 r 4193.25589488646
5502 ArcA b0428 b2993 2691885 1870858 1498305 r 3932.41299967335
5503 ArcA b0428 b2287 1955044 1870858 2234978 r 64.296189622714
5506 ArcA b0428 b0616 201876 1870858 1668074 r 2477.64888553645
5507 ArcA b0428 b0613 198925 1870858 1671056 r 3315.04042207633
5511 ArcA b0428 b0221 202736 1870858 2074484 r 1471.72551788708
5512 ArcA b0428 b4015 3768203 1870858 421177 r 781.533748471555
5513 ArcA b0428 b3845 3578703 1870858 610818 r 237.257244357259
5516 ArcA b0428 b0720 305479 1870858 1564096 r 89.2636544176856
5518 ArcA b0428 b2996 2695247 1870858 1494451 r 4009.43599524921
5519 ArcA b0428 b2276 1941141 1870858 2248086 r 26.5329983228432
5520 ArcA b0428 b2278 1944298 1870858 2244545 r 35.6931365951495
5521 ArcA b0428 b2279 1946136 1870858 2244246 r 28.9309522829789
5522 ArcA b0428 b3321 3004052 1870858 1186321 r 421.248145396511
5523 ArcA b0428 b4132 3909791 1870858 279559 r 2949.85592868533
5527 ArcA b0428 b0614 199778 1870858 1670530 r 2716.50510767052
5529 ArcA b0428 b4014 3766572 1870858 422511 r 1714.53608885902
5530 ArcA b0428 b4016 3769690 1870858 419258 r 1263.64393719117
5531 ArcA b0428 b3907 3650585 1870858 539065 r 1477.85249602252
5533 ArcA b0428 b2995 2694079 1870858 1495427 r 4125.42300861378
5535 ArcA b0428 b3605 3330921 1870858 858573 r 17.8885438199983
5538 ArcA b0428 b1101 710163 1870858 1159262 r 742.122631375705
5539 ArcA b0428 b1298 912215 1870858 957880 r 173.274348938324
5540 ArcA b0428 b2341 2008108 1870858 2180432 r 1099.70950709721
5544 ArcA b0428 b0313 117481 1870858 1989230 r 113.410757867144
5546 ArcA b0431 b0312 119917 1867922 1989830 r 34.7850542618522
5547 ArcA b0431 b0314 117154 1867922 1987068 r 142.112631387924
5548 ArcA b0431 b2997 2693300 1867922 1493330 r 4109.52807509573
5549 ArcA b0431 b2994 2689443 1867922 1496602 r 4229.10912604535
5550 ArcA b0431 b2280 1943499 1867922 2243695 r 43.840620433566
5551 ArcA b0431 b2283 1945596 1867922 2239426 r 30
5552 ArcA b0431 b2286 1950212 1867922 2235746 r 22.9128784747792
5553 ArcA b0431 b3319 2999838 1867922 1187305 r 183.842323745105
5558 ArcA b0431 b1302 913709 1867922 952948 r 2005.13091841904
5559 ArcA b0431 b1299 910070 1867922 957296 r 504.360981837414
5561 ArcA b0431 b2091 1719992 1867922 146890 r 3037.52366245927
5562 ArcA b0431 b2093 1722439 1867922 145200 r 1914.37979512948
5563 ArcA b0431 b2095 1723216 1867922 143444 r 1340.96979831762
5565 ArcA b0431 b0311 121403 1867922 1991316 r 47.9165942028437
5566 ArcA b0431 b2285 1949709 1867922 2237539 r 38.7298334620742
5567 ArcA b0431 b2288 1952786 1867922 2234519 r 48.1663783151692
5568 ArcA b0431 b3317 2998700 1867922 1188227 r 236.334508694774
5569 ArcA b0431 b3318 2999539 1867922 1187907 r 167.570880525227
5572 ArcA b0431 b2094 1722754 1867922 144716 r 1842.29476468886
5573 ArcA b0431 b3846 3576940 1867922 608619 r 654.091736685306
5577 ArcA b0431 b1136 744481 1867922 1122192 r 36.6606055596467
5579 ArcA b0431 b2284 1948375 1867922 2238036 r 23.9165214862028
5580 ArcA b0431 b3311 2996471 1867922 1191023 r 420.632856538811
5581 ArcA b0431 b3312 2996725 1867922 1190832 r 636.339532011016
5582 ArcA b0431 b3314 2997339 1867922 1189708 r 299.959997332978
5583 ArcA b0431 b3316 2998405 1867922 1189065 r 257.196422992234
5584 ArcA b0431 b3320 3000454 1867922 1186665 r 158.971695593901
5585 ArcA b0431 b3604 3327212 1867922 859760 r 68.5565460040104
5587 ArcA b0431 b1300 910902 1867922 955534 r 1448.49577148157
5588 ArcA b0431 b2092 1721080 1867922 145488 r 2223.09199089916
5590 ArcA b0431 b2990 2687873 1867922 1499627 r 4182.78077360026
5591 ArcA b0431 b2993 2688949 1867922 1498305 r 4069.49898636184
5592 ArcA b0431 b2287 1952108 1867922 2234978 r 36.6606055596467
5595 ArcA b0431 b0616 198940 1867922 1668074 r 3648.18420587558
5596 ArcA b0431 b0613 195989 1867922 1671056 r 4086.89197312579
5600 ArcA b0431 b0221 204571 1867922 2074484 r 1589.3810115891
5601 ArcA b0431 b4015 3765267 1867922 421177 r 605.721057913624
5602 ArcA b0431 b3845 3575767 1867922 610818 r 374.866642954531
5605 ArcA b0431 b0720 302543 1867922 1564096 r 44.4747119158742
5607 ArcA b0431 b2996 2692311 1867922 1494451 r 4152.44747107053
5608 ArcA b0431 b2276 1938205 1867922 2248086 r 67.6165660175079
5609 ArcA b0431 b2278 1941362 1867922 2244545 r 53.2728824074688
5610 ArcA b0431 b2279 1943200 1867922 2244246 r 42.2492603485552
5611 ArcA b0431 b3321 3001116 1867922 1186321 r 285.867101989718
5612 ArcA b0431 b4132 3906855 1867922 279559 r 3875.84055399599
5616 ArcA b0431 b0614 196842 1867922 1670530 r 3571.96584530143
5618 ArcA b0431 b4014 3763636 1867922 422511 r 695.151062719464
5619 ArcA b0431 b4016 3766754 1867922 419258 r 990.867296866739
5620 ArcA b0431 b3907 3647649 1867922 539065 r 2221.65748935339
5622 ArcA b0431 b2995 2691143 1867922 1495427 r 4256.90122037145
5624 ArcA b0431 b3605 3327985 1867922 858573 r 60.4483250388296
5627 ArcA b0431 b1101 707227 1867922 1159262 r 699.714227381436
5628 ArcA b0431 b1298 909279 1867922 957880 r 225.011110836776
5629 ArcA b0431 b2341 2005172 1867922 2180432 r 1044.98803820905
5633 ArcA b0431 b0313 119316 1867922 1989230 r 26.7394839142419
5634 ArcA b0432 b0312 121930 1866954 1989830 r 94.3610088966836
5635 ArcA b0432 b0314 119167 1866954 1987068 r 129.243955371228
5636 ArcA b0432 b2997 2692331 1866954 1493330 r 4181.29405806384
5637 ArcA b0432 b2994 2688474 1866954 1496602 r 4276.96212281568
5638 ArcA b0432 b2280 1942530 1866954 2243695 r 64.8074069840786
5639 ArcA b0432 b2283 1944627 1866954 2239426 r 39.7994974842648
5640 ArcA b0432 b2286 1949243 1866954 2235746 r 28.4604989415154
5641 ArcA b0432 b3319 2998869 1866954 1187305 r 292.619206478317
5646 ArcA b0432 b1302 912740 1866954 952948 r 1952.02663916249
5647 ArcA b0432 b1299 909101 1866954 957296 r 469.497603827751
5649 ArcA b0432 b2091 1719023 1866954 146890 r 3427.38369605739
5650 ArcA b0432 b2093 1721470 1866954 145200 r 1775.01999988732
5651 ArcA b0432 b2095 1722247 1866954 143444 r 1697.83155819416
5653 ArcA b0432 b0311 123416 1866954 1991316 r 87.1550342780037
5654 ArcA b0432 b2285 1948740 1866954 2237539 r 41
5655 ArcA b0432 b2288 1951817 1866954 2234519 r 50.4975246918104
5656 ArcA b0432 b3317 2997731 1866954 1188227 r 271.792200035248
5657 ArcA b0432 b3318 2998570 1866954 1187907 r 261.614219797013
5660 ArcA b0432 b2094 1721785 1866954 144716 r 2057.63359226078
5661 ArcA b0432 b3846 3575971 1866954 608619 r 554.434847389664
5665 ArcA b0432 b1136 743512 1866954 1122192 r 14.0712472794703
5667 ArcA b0432 b2284 1947406 1866954 2238036 r 44.497190922574
5668 ArcA b0432 b3311 2995502 1866954 1191023 r 490.372307537855
5669 ArcA b0432 b3312 2995756 1866954 1190832 r 790.996207323398
5670 ArcA b0432 b3314 2996370 1866954 1189708 r 508.645259488378
5671 ArcA b0432 b3316 2997436 1866954 1189065 r 367.369024279402
5672 ArcA b0432 b3320 2999485 1866954 1186665 r 233.055787312823
5673 ArcA b0432 b3604 3326243 1866954 859760 r 62.928530890209
5675 ArcA b0432 b1300 909933 1866954 955534 r 1721.80341502739
5676 ArcA b0432 b2092 1720111 1866954 145488 r 2477.54273424294
5678 ArcA b0432 b2990 2686904 1866954 1499627 r 4098.55084145604
5679 ArcA b0432 b2993 2687980 1866954 1498305 r 4146.74571200116
5680 ArcA b0432 b2287 1951139 1866954 2234978 r 45.4752680036083
5683 ArcA b0432 b0616 197971 1866954 1668074 r 3958.1651051971
5684 ArcA b0432 b0613 195020 1866954 1671056 r 3873.73863341347
5688 ArcA b0432 b0221 206584 1866954 2074484 r 1907.22809333336
5689 ArcA b0432 b4015 3764298 1866954 421177 r 229.641024209526
5690 ArcA b0432 b3845 3574798 1866954 610818 r 843.575722742185
5693 ArcA b0432 b0720 301574 1866954 1564096 r 37.7624151769984
5695 ArcA b0432 b2996 2691342 1866954 1494451 r 4250.91425460453
5696 ArcA b0432 b2276 1937236 1866954 2248086 r 215.079055233186
5697 ArcA b0432 b2278 1940393 1866954 2244545 r 124.498995979887
5698 ArcA b0432 b2279 1942231 1866954 2244246 r 67.9337912971151
5699 ArcA b0432 b3321 3000147 1866954 1186321 r 211.877322996115
5700 ArcA b0432 b4132 3905886 1866954 279559 r 3578.97638997521
5704 ArcA b0432 b0614 195873 1866954 1670530 r 2773.93979747218
5706 ArcA b0432 b4014 3762667 1866954 422511 r 463.378894642387
5707 ArcA b0432 b4016 3765785 1866954 419258 r 762.973787229941
5708 ArcA b0432 b3907 3646680 1866954 539065 r 2083.09337284722
5710 ArcA b0432 b2995 2690174 1866954 1495427 r 4300.4997384025
5712 ArcA b0432 b3605 3327016 1866954 858573 r 51.3030213535226
5715 ArcA b0432 b1101 706258 1866954 1159262 r 862.917724930946
5716 ArcA b0432 b1298 908310 1866954 957880 r 208.54735673223
5717 ArcA b0432 b2341 2004203 1866954 2180432 r 1018.00196463465
5721 ArcA b0432 b0313 121329 1866954 1989230 r 24.454038521275
5723 ArcA b0312 b2997 2815208 1989830 1493330 r 4046.49477943565
5724 ArcA b0312 b2994 2811351 1989830 1496602 r 3545.71741682836
5725 ArcA b0312 b2280 2065407 1989830 2243695 r 310.844012327727
5726 ArcA b0312 b2283 2067504 1989830 2239426 r 60.9918027279076
5727 ArcA b0312 b2286 2072120 1989830 2235746 r 359.708215085505
5728 ArcA b0312 b3319 3121746 1989830 1187305 r 731.204485763045
5733 ArcA b0312 b1302 1035617 1989830 952948 r 134.387499418659
5734 ArcA b0312 b1299 1031978 1989830 957296 r 35.3270434653114
5735 ArcA b0312 b1109 837351 1989830 1151176 r 1571.17217388802
5736 ArcA b0312 b2091 1841900 1989830 146890 r 2488.15393414475
5737 ArcA b0312 b2093 1844347 1989830 145200 r 2583.25608486654
5738 ArcA b0312 b2095 1845124 1989830 143444 r 3845.49450656219
5739 ArcA b0312 b0430 119313 1989830 1869904 r 79.8060148109151
5741 ArcA b0312 b2285 2071617 1989830 2237539 r 352.119297965902
5742 ArcA b0312 b2288 2074694 1989830 2234519 r 433.907824312952
5743 ArcA b0312 b3317 3120608 1989830 1188227 r 982.651515034704
5744 ArcA b0312 b3318 3121447 1989830 1187907 r 725.529461841489
5745 ArcA b0312 b1415 1158299 1989830 830092 r 114.315353299546
5747 ArcA b0312 b2094 1844662 1989830 144716 r 3695.99661796382
5748 ArcA b0312 b3846 3698848 1989830 608619 r 269.57373759326
5749 ArcA b0312 b1245 973901 1989830 1015022 r 2401.68066153683
5753 ArcA b0312 b3236 3053395 1989830 1255323 r 411.553155740543
5754 ArcA b0312 b2284 2070283 1989830 2238036 r 119.352419330318
5755 ArcA b0312 b3311 3118379 1989830 1191023 r 1175.16552025661
5756 ArcA b0312 b3312 3118633 1989830 1190832 r 1904.12026931074
5757 ArcA b0312 b3314 3119247 1989830 1189708 r 1132.59701571212
5758 ArcA b0312 b3316 3120313 1989830 1189065 r 939.063363144362
5759 ArcA b0312 b3320 3122362 1989830 1186665 r 694.365897780125
5760 ArcA b0312 b3604 3449120 1989830 859760 r 81.5843122174846
5762 ArcA b0312 b1300 1032810 1989830 955534 r 119.058808997907
5763 ArcA b0312 b2092 1842988 1989830 145488 r 2976.20563805662
5764 ArcA b0312 b1246 974821 1989830 1013996 r 3870.00723513535
5765 ArcA b0312 b2990 2809781 1989830 1499627 r 4011.7246914513
5766 ArcA b0312 b2993 2810857 1989830 1498305 r 2493.45784002858
5767 ArcA b0312 b2287 2074016 1989830 2234978 r 242.849747786569
5768 ArcA b0312 b2741 2536624 1989830 1772040 r 2182.90357093482
5769 ArcA b0312 b0116 197149 1989830 2188452 r 73.4166193719106
5770 ArcA b0312 b0616 320848 1989830 1668074 r 2160.98125859527
5771 ArcA b0312 b0613 317897 1989830 1671056 r 3866.74333257329
5772 ArcA b0312 b1296 1027869 1989830 960576 r 178.342367372422
5775 ArcA b0312 b0221 83182 1989830 2074484 r 315.04761544884
5777 ArcA b0312 b3845 3697675 1989830 610818 r 96.1145150328503
5778 ArcA b0312 b1247 975831 1989830 1012996 r 3391.92202150934
5779 ArcA b0312 b0429 118984 1989830 1870518 r 112.008928215567
5780 ArcA b0312 b0720 424451 1989830 1564096 r 25.2784493195291
5782 ArcA b0312 b2996 2814219 1989830 1494451 r 4218.99419293272
5783 ArcA b0312 b2276 2060113 1989830 2248086 r 167.803456460229
5784 ArcA b0312 b2278 2063270 1989830 2244545 r 213.541565040626
5785 ArcA b0312 b2279 2065108 1989830 2244246 r 593.085154088348
5786 ArcA b0312 b3321 3123024 1989830 1186321 r 972.039093864027
5787 ArcA b0312 b4132 4028763 1989830 279559 r 4174.53961533484
5790 ArcA b0312 b4467 2794301 1989830 1514132 r 2187.51639993852
5791 ArcA b0312 b0614 318750 1989830 1670530 r 3044.12943220225
5795 ArcA b0312 b3907 3769557 1989830 539065 r 2806.86034565313
5796 ArcA b0312 b3081 2901730 1989830 1405908 r 2096.98068660634
5797 ArcA b0312 b2995 2813051 1989830 1495427 r 4226.49760440013
5799 ArcA b0312 b3605 3449893 1989830 858573 r 53.3104117410474
5800 ArcA b0312 b0118 192273 1989830 2183576 r 23.0867927612304
5801 ArcA b0312 b2979 2796587 1989830 1511570 r 1567.35445895305
5802 ArcA b0312 b1101 829135 1989830 1159262 r 2941.93813667113
5803 ArcA b0312 b1298 1031187 1989830 957880 r 64.3117407632542
5804 ArcA b0312 b2341 2127080 1989830 2180432 r 466.494372956416
5805 ArcA b0312 b1244 972966 1989830 1015944 r 3543.17654090224
5809 ArcA b0314 b2997 2812445 1987068 1493330 r 3653.35544397202
5810 ArcA b0314 b2994 2808588 1987068 1496602 r 4212.45486622705
5811 ArcA b0314 b2280 2062644 1987068 2243695 r 1064.7675802728
5812 ArcA b0314 b2283 2064741 1987068 2239426 r 1408.94641487886
5813 ArcA b0314 b2286 2069357 1987068 2235746 r 442.480508045269
5814 ArcA b0314 b3319 3118983 1987068 1187305 r 3075.49020482914
5819 ArcA b0314 b1302 1032854 1987068 952948 r 655.656159888703
5820 ArcA b0314 b1299 1029215 1987068 957296 r 257.930223122456
5821 ArcA b0314 b1109 834588 1987068 1151176 r 3555.07974594101
5822 ArcA b0314 b2091 1839137 1987068 146890 r 3710.16037389221
5823 ArcA b0314 b2093 1841584 1987068 145200 r 2146.23857015011
5824 ArcA b0314 b2095 1842361 1987068 143444 r 2769.69583167539
5825 ArcA b0314 b0430 116550 1987068 1869904 r 51.234753829798
5827 ArcA b0314 b2285 2068854 1987068 2237539 r 565.572276548276
5828 ArcA b0314 b2288 2071931 1987068 2234519 r 245.442457614814
5829 ArcA b0314 b3317 3117845 1987068 1188227 r 3367.34643302408
5830 ArcA b0314 b3318 3118684 1987068 1187907 r 2471.4562508772
5831 ArcA b0314 b1415 1155536 1987068 830092 r 91.2688336728371
5833 ArcA b0314 b2094 1841899 1987068 144716 r 3108.35953518894
5834 ArcA b0314 b3846 3696085 1987068 608619 r 535.566989273985
5835 ArcA b0314 b1245 971138 1987068 1015022 r 3326.54535516954
5839 ArcA b0314 b3236 3050632 1987068 1255323 r 377.745946371367
5840 ArcA b0314 b2284 2067520 1987068 2238036 r 913.071191090816
5841 ArcA b0314 b3311 3115616 1987068 1191023 r 3122.05541270491
5842 ArcA b0314 b3312 3115870 1987068 1190832 r 3505.84312255982
5843 ArcA b0314 b3314 3116484 1987068 1189708 r 2237.31088586276
5844 ArcA b0314 b3316 3117550 1987068 1189065 r 3621.24840352053
5845 ArcA b0314 b3320 3119599 1987068 1186665 r 2542.31075991902
5846 ArcA b0314 b3604 3446357 1987068 859760 r 339.207900851381
5848 ArcA b0314 b1300 1030047 1987068 955534 r 643.654410378737
5849 ArcA b0314 b2092 1840225 1987068 145488 r 2829.1926410197
5850 ArcA b0314 b1246 972058 1987068 1013996 r 2159.97777766347
5851 ArcA b0314 b2990 2807018 1987068 1499627 r 4035.49476520538
5852 ArcA b0314 b2993 2808094 1987068 1498305 r 2411.49994816504
5853 ArcA b0314 b2287 2071253 1987068 2234978 r 396.377345467674
5854 ArcA b0314 b2741 2533861 1987068 1772040 r 729.801342832418
5855 ArcA b0314 b0116 199351 1987068 2188452 r 203.474814166275
5856 ArcA b0314 b0616 318085 1987068 1668074 r 2806.99982187388
5857 ArcA b0314 b0613 315134 1987068 1671056 r 948.441352957578
5858 ArcA b0314 b1296 1025106 1987068 960576 r 239.311512468582
5861 ArcA b0314 b0221 85384 1987068 2074484 r 28.4604989415154
5863 ArcA b0314 b3845 3694912 1987068 610818 r 113.287245530995
5864 ArcA b0314 b1247 973068 1987068 1012996 r 4038.85689273586
5865 ArcA b0314 b0429 116221 1987068 1870518 r 76.8244752666753
5866 ArcA b0314 b0720 421688 1987068 1564096 r 83.5164654424503
5868 ArcA b0314 b2996 2811456 1987068 1494451 r 3296.2512040195
5869 ArcA b0314 b2276 2057350 1987068 2248086 r 2860.87434187522
5870 ArcA b0314 b2278 2060507 1987068 2244545 r 977.774513883441
5871 ArcA b0314 b2279 2062345 1987068 2244246 r 478.288615795944
5872 ArcA b0314 b3321 3120261 1987068 1186321 r 2805.86778020633
5873 ArcA b0314 b4132 4026000 1987068 279559 r 2237.91063271079
5876 ArcA b0314 b4467 2791538 1987068 1514132 r 3281.77787182497
5877 ArcA b0314 b0614 315987 1987068 1670530 r 812.583534167411
5881 ArcA b0314 b3907 3766794 1987068 539065 r 1352.68769492444
5882 ArcA b0314 b3081 2898967 1987068 1405908 r 156.480030674844
5883 ArcA b0314 b2995 2810288 1987068 1495427 r 2783.9353440768
5885 ArcA b0314 b3605 3447130 1987068 858573 r 46.7332857821917
5886 ArcA b0314 b0118 194475 1987068 2183576 r 443.478297101448
5887 ArcA b0314 b2979 2793824 1987068 1511570 r 1472.75693853399
5888 ArcA b0314 b1101 826372 1987068 1159262 r 3226.17668456022
5889 ArcA b0314 b1298 1028424 1987068 957880 r 73.824115301167
5890 ArcA b0314 b2341 2124317 1987068 2180432 r 187.776462848782
5891 ArcA b0314 b1244 970203 1987068 1015944 r 2646.19009143334
5896 ArcA b2997 b2280 749247 1493330 2243695 r 664.635990599365
5897 ArcA b2997 b2283 744978 1493330 2239426 r 856.545970745295
5898 ArcA b2997 b2286 741298 1493330 2235746 r 412.901925401178
5899 ArcA b2997 b3319 305420 1493330 1187305 r 2035.84282300967
5904 ArcA b2997 b1302 1778326 1493330 952948 r 4198.48925210009
5905 ArcA b2997 b1299 1782673 1493330 957296 r 4217.28585704123
5906 ArcA b2997 b1109 1976553 1493330 1151176 r 2947.15964956091
5907 ArcA b2997 b2091 972268 1493330 146890 r 54.9909083394701
5908 ArcA b2997 b2093 970577 1493330 145200 r 73.3621155638249
5909 ArcA b2997 b2095 968822 1493330 143444 r 70.199715099137
5910 ArcA b2997 b0430 2695281 1493330 1869904 r 4170.8871957894
5911 ArcA b2997 b0311 2816694 1493330 1991316 r 4101.98781080588
5912 ArcA b2997 b2285 743091 1493330 2237539 r 431.859930996151
5913 ArcA b2997 b2288 740071 1493330 2234519 r 371.865567107254
5914 ArcA b2997 b3317 304282 1493330 1188227 r 2429.3744050681
5915 ArcA b2997 b3318 305121 1493330 1187907 r 2181.28998530686
5916 ArcA b2997 b1415 1655470 1493330 830092 r 2595.06839986926
5918 ArcA b2997 b2094 970094 1493330 144716 r 35.4964786985977
5919 ArcA b2997 b3846 882522 1493330 608619 r 3487.00372813107
5920 ArcA b2997 b1245 1840399 1493330 1015022 r 380.255177479545
5923 ArcA b2997 b1136 1947569 1493330 1122192 r 4203.4892648846
5924 ArcA b2997 b3236 237069 1493330 1255323 r 2851.92040562145
5925 ArcA b2997 b2284 743588 1493330 2238036 r 1022.82696483814
5926 ArcA b2997 b3311 302053 1493330 1191023 r 1922.96827846951
5927 ArcA b2997 b3312 302307 1493330 1190832 r 1343.12471498368
5928 ArcA b2997 b3314 302921 1493330 1189708 r 2092.08747427061
5929 ArcA b2997 b3316 303987 1493330 1189065 r 2036.31038891423
5930 ArcA b2997 b3320 306036 1493330 1186665 r 2818.68763789108
5931 ArcA b2997 b3604 632794 1493330 859760 r 1269.5739442821
5932 ArcA b2997 b1276 1806635 1493330 981258 r 3576.35568700877
5933 ArcA b2997 b1300 1780911 1493330 955534 r 4077.96861194395
5934 ArcA b2997 b2092 970865 1493330 145488 r 51.9133894096696
5935 ArcA b2997 b1246 1839374 1493330 1013996 r 154.66091943345
5938 ArcA b2997 b2287 740530 1493330 2234978 r 434.539986652552
5939 ArcA b2997 b2741 277592 1493330 1772040 r 2230.0475331257
5940 ArcA b2997 b0116 3013829 1493330 2188452 r 2505.39897022411
5943 ArcA b2997 b1296 1785954 1493330 960576 r 4137.96507960133
5946 ArcA b2997 b0221 2899862 1493330 2074484 r 3304.82601660057
5947 ArcA b2997 b4015 1070849 1493330 421177 r 3862.5457926088
5948 ArcA b2997 b3845 881349 1493330 610818 r 3605.38541629047
5949 ArcA b2997 b1247 1838373 1493330 1012996 r 98.1733161301991
5950 ArcA b2997 b0429 2695895 1493330 1870518 r 4004.23900385579
5951 ArcA b2997 b0720 2389474 1493330 1564096 r 3704.1557742622
5954 ArcA b2997 b2276 753638 1493330 2248086 r 519.095366960639
5955 ArcA b2997 b2278 750097 1493330 2244545 r 676.002958573407
5956 ArcA b2997 b2279 749798 1493330 2244246 r 870.158031624141
5957 ArcA b2997 b3321 306698 1493330 1186321 r 1858.06350806424
5958 ArcA b2997 b4132 1212437 1493330 279559 r 806.494265323691
5961 ArcA b2997 b4467 19684 1493330 1514132 r 3480.0005747126
5964 ArcA b2997 b4014 1069218 1493330 422511 r 3171.17328444852
5965 ArcA b2997 b4016 1072336 1493330 419258 r 3448.73194087334
5966 ArcA b2997 b3907 953231 1493330 539065 r 2139.01262268365
5967 ArcA b2997 b3081 85404 1493330 1405908 r 1018.89106385325
5970 ArcA b2997 b3605 633567 1493330 858573 r 2441.35618048658
5971 ArcA b2997 b0118 3008953 1493330 2183576 r 4152.71092179555
5972 ArcA b2997 b2979 17122 1493330 1511570 r 2987.57125438038
5973 ArcA b2997 b1101 1984640 1493330 1159262 r 985.602353893293
5974 ArcA b2997 b1298 1783257 1493330 957880 r 4068.48079754594
5975 ArcA b2997 b2341 685984 1493330 2180432 r 1168.98802389075
5976 ArcA b2997 b1244 1841322 1493330 1015944 r 210
5979 ArcA b2997 b0313 2814607 1493330 1989230 r 4250.95295198618
5980 ArcA b2994 b2280 745390 1496602 2243695 r 831.047531733294
5981 ArcA b2994 b2283 741121 1496602 2239426 r 1068.83675086516
5982 ArcA b2994 b2286 737441 1496602 2235746 r 1231.55795641131
5983 ArcA b2994 b3319 308692 1496602 1187305 r 2407.32881011299
5988 ArcA b2994 b1302 1774469 1496602 952948 r 3881.96419354945
5989 ArcA b2994 b1299 1778816 1496602 957296 r 4083.99559255394
5990 ArcA b2994 b1109 1972696 1496602 1151176 r 2747.81658776564
5991 ArcA b2994 b2091 968411 1496602 146890 r 113.446022407134
5992 ArcA b2994 b2093 966720 1496602 145200 r 263.039920924562
5993 ArcA b2994 b2095 964965 1496602 143444 r 415.899026207083
5994 ArcA b2994 b0430 2691424 1496602 1869904 r 4288.45100240168
5995 ArcA b2994 b0311 2812837 1496602 1991316 r 4167.98548461964
5996 ArcA b2994 b2285 739234 1496602 2237539 r 1192.69442859435
5997 ArcA b2994 b2288 736214 1496602 2234519 r 1677.84236446694
5998 ArcA b2994 b3317 307554 1496602 1188227 r 2533.87371429596
5999 ArcA b2994 b3318 308393 1496602 1187907 r 2678.87289732081
6000 ArcA b2994 b1415 1651613 1496602 830092 r 3480.5972188692
6002 ArcA b2994 b2094 966237 1496602 144716 r 259.607395888484
6003 ArcA b2994 b3846 885794 1496602 608619 r 3047.82020467087
6004 ArcA b2994 b1245 1836542 1496602 1015022 r 389.544605918244
6007 ArcA b2994 b1136 1943712 1496602 1122192 r 4230.49146081161
6008 ArcA b2994 b3236 240341 1496602 1255323 r 2843.89697422393
6009 ArcA b2994 b2284 739731 1496602 2238036 r 1271.53686537198
6010 ArcA b2994 b3311 305325 1496602 1191023 r 2030.07586065152
6011 ArcA b2994 b3312 305579 1496602 1190832 r 1520.11085122105
6012 ArcA b2994 b3314 306193 1496602 1189708 r 1998.50243932801
6013 ArcA b2994 b3316 307259 1496602 1189065 r 2180.0676595005
6014 ArcA b2994 b3320 309308 1496602 1186665 r 2627.91628481579
6015 ArcA b2994 b3604 636066 1496602 859760 r 2130.87775341524
6016 ArcA b2994 b1276 1802778 1496602 981258 r 3232.64350029507
6017 ArcA b2994 b1300 1777054 1496602 955534 r 3726.80238274046
6018 ArcA b2994 b2092 967008 1496602 145488 r 273.970801363941
6019 ArcA b2994 b1246 1835517 1496602 1013996 r 207.788353860364
6022 ArcA b2994 b2287 736673 1496602 2234978 r 1292.73856599082
6023 ArcA b2994 b2741 273735 1496602 1772040 r 1923.5425651646
6024 ArcA b2994 b0116 3009972 1496602 2188452 r 3808.27756341368
6027 ArcA b2994 b1296 1782097 1496602 960576 r 4077.96861194395
6030 ArcA b2994 b0221 2896005 1496602 2074484 r 2178.83271501049
6031 ArcA b2994 b4015 1074121 1496602 421177 r 3493.56322398779
6032 ArcA b2994 b3845 884621 1496602 610818 r 3014.76267722685
6033 ArcA b2994 b1247 1834516 1496602 1012996 r 136.908728720999
6034 ArcA b2994 b0429 2692038 1496602 1870518 r 4252.87197079809
6035 ArcA b2994 b0720 2385617 1496602 1564096 r 3906.89953799685
6038 ArcA b2994 b2276 749781 1496602 2248086 r 1018.4792585026
6039 ArcA b2994 b2278 746240 1496602 2244545 r 649.241865563212
6040 ArcA b2994 b2279 745941 1496602 2244246 r 1517.52166376629
6041 ArcA b2994 b3321 309970 1496602 1186321 r 2243.01203741754
6042 ArcA b2994 b4132 1215709 1496602 279559 r 487.54692081891
6045 ArcA b2994 b4467 15827 1496602 1514132 r 3572.54671068133
6048 ArcA b2994 b4014 1072490 1496602 422511 r 3069.08846402316
6049 ArcA b2994 b4016 1075608 1496602 419258 r 3316.49815317301
6050 ArcA b2994 b3907 956503 1496602 539065 r 1893.99577613045
6051 ArcA b2994 b3081 88676 1496602 1405908 r 823.844645549147
6054 ArcA b2994 b3605 636839 1496602 858573 r 3473.65772637432
6055 ArcA b2994 b0118 3005096 1496602 2183576 r 4206.43982484
6056 ArcA b2994 b2979 13265 1496602 1511570 r 2497.49754754634
6057 ArcA b2994 b1101 1980783 1496602 1159262 r 2066.36492420869
6058 ArcA b2994 b1298 1779400 1496602 957880 r 4263.49340330204
6059 ArcA b2994 b2341 682127 1496602 2180432 r 1683.13635811244
6060 ArcA b2994 b1244 1837465 1496602 1015944 r 83.1384387633061
6063 ArcA b2994 b0313 2810750 1496602 1989230 r 4097.9687651323
6066 ArcA b2280 b3319 1055785 2243695 1187305 r 445.005617942066
6071 ArcA b2280 b1302 1028525 2243695 952948 r 1131.99823321417
6072 ArcA b2280 b1299 1032872 2243695 957296 r 679.829390362023
6074 ArcA b2280 b2091 222467 2243695 146890 r 54.479353887505
6075 ArcA b2280 b2093 220776 2243695 145200 r 21.4242852856286
6076 ArcA b2280 b2095 219021 2243695 143444 r 47.4341649025257
6077 ArcA b2280 b0430 1945480 2243695 1869904 r 34.6987031457949
6078 ArcA b2280 b0311 2066893 2243695 1991316 r 1127.99822694896
6081 ArcA b2280 b3317 1054647 2243695 1188227 r 403.6533165973
6082 ArcA b2280 b3318 1055486 2243695 1187907 r 558.709226700258
6085 ArcA b2280 b2094 220293 2243695 144716 r 33.2716095192283
6086 ArcA b2280 b3846 1632887 2243695 608619 r 190.328663106743
6087 ArcA b2280 b1245 1090598 2243695 1015022 r 227.699363196299
6090 ArcA b2280 b1136 1197768 2243695 1122192 r 130.491379025589
6091 ArcA b2280 b3236 987434 2243695 1255323 r 72.2495674727537
6093 ArcA b2280 b3311 1052418 2243695 1191023 r 463.808149993076
6094 ArcA b2280 b3312 1052672 2243695 1190832 r 562.236604998287
6095 ArcA b2280 b3314 1053286 2243695 1189708 r 575.13476681557
6096 ArcA b2280 b3316 1054352 2243695 1189065 r 452.256564352581
6097 ArcA b2280 b3320 1056401 2243695 1186665 r 501.597448159378
6098 ArcA b2280 b3604 1383159 2243695 859760 r 39.344631145812
6100 ArcA b2280 b1300 1031110 2243695 955534 r 580.224094639304
6101 ArcA b2280 b2092 221064 2243695 145488 r 51.4975727583349
6102 ArcA b2280 b1246 1089573 2243695 1013996 r 61.1882341631134
6103 ArcA b2280 b2990 743820 2243695 1499627 r 2148.45106995714
6104 ArcA b2280 b2993 744896 2243695 1498305 r 1134.97841389165
6106 ArcA b2280 b2741 470663 2243695 1772040 r 2104.11026327044
6107 ArcA b2280 b0116 2264028 2243695 2188452 r 283.644143249953
6108 ArcA b2280 b0616 1743651 2243695 1668074 r 2725.09174157495
6109 ArcA b2280 b0613 1746632 2243695 1671056 r 3146.4910614842
6113 ArcA b2280 b0221 2150061 2243695 2074484 r 485.398805107717
6114 ArcA b2280 b4015 1821214 2243695 421177 r 107.656862298694
6115 ArcA b2280 b3845 1631714 2243695 610818 r 245.413936034611
6116 ArcA b2280 b1247 1088572 2243695 1012996 r 225.778652666721
6117 ArcA b2280 b0429 1946094 2243695 1870518 r 24.454038521275
6118 ArcA b2280 b0720 1639673 2243695 1564096 r 64.8999229583518
6120 ArcA b2280 b2996 748258 2243695 1494451 r 1027.49403891215
6124 ArcA b2280 b3321 1057063 2243695 1186321 r 821.180248179411
6125 ArcA b2280 b4132 1962802 2243695 279559 r 2984.47784377771
6128 ArcA b2280 b4467 728340 2243695 1514132 r 1869.81175523099
6129 ArcA b2280 b0614 1746106 2243695 1670530 r 3302.42516947773
6131 ArcA b2280 b4014 1819583 2243695 422511 r 392.866389501571
6132 ArcA b2280 b4016 1822701 2243695 419258 r 154.47006182429
6133 ArcA b2280 b3907 1703596 2243695 539065 r 2598.06543412594
6134 ArcA b2280 b3081 835769 2243695 1405908 r 1904.34555687774
6135 ArcA b2280 b2995 747090 2243695 1495427 r 521.723106637995
6137 ArcA b2280 b3605 1383932 2243695 858573 r 34
6138 ArcA b2280 b0118 2259152 2243695 2183576 r 29.3938769133981
6139 ArcA b2280 b2979 730626 2243695 1511570 r 904.592726037524
6140 ArcA b2280 b1101 1234839 2243695 1159262 r 504.996039588431
6141 ArcA b2280 b1298 1033456 2243695 957880 r 659.711300494391
6142 ArcA b2280 b2341 61119 2243695 2180432 r 238.947693020878
6143 ArcA b2280 b1244 1091521 2243695 1015944 r 716.480285841836
6146 ArcA b2280 b0313 2064806 2243695 1989230 r 1788.49433882246
6148 ArcA b2283 b3319 1051516 2239426 1187305 r 274.5286870256
6153 ArcA b2283 b1302 1030622 2239426 952948 r 259.345329628278
6154 ArcA b2283 b1299 1034969 2239426 957296 r 296.41187560555
6156 ArcA b2283 b2091 224564 2239426 146890 r 86.6025403784439
6157 ArcA b2283 b2093 222873 2239426 145200 r 104.297650980259
6158 ArcA b2283 b2095 221118 2239426 143444 r 196.494274725754
6159 ArcA b2283 b0430 1947577 2239426 1869904 r 58.2837884835912
6160 ArcA b2283 b0311 2068990 2239426 1991316 r 93.8083151964685
6163 ArcA b2283 b3317 1050378 2239426 1188227 r 418.583325038158
6164 ArcA b2283 b3318 1051217 2239426 1187907 r 493.809679937524
6167 ArcA b2283 b2094 222390 2239426 144716 r 90.4875682069089
6168 ArcA b2283 b3846 1628618 2239426 608619 r 919.44004698512
6169 ArcA b2283 b1245 1092695 2239426 1015022 r 852.733838896991
6172 ArcA b2283 b1136 1199865 2239426 1122192 r 149.699699398496
6173 ArcA b2283 b3236 983165 2239426 1255323 r 98.1223725762886
6175 ArcA b2283 b3311 1048149 2239426 1191023 r 494.085012927937
6176 ArcA b2283 b3312 1048403 2239426 1190832 r 465.465358539172
6177 ArcA b2283 b3314 1049017 2239426 1189708 r 558.532004454534
6178 ArcA b2283 b3316 1050083 2239426 1189065 r 371.075464023155
6179 ArcA b2283 b3320 1052132 2239426 1186665 r 457.113771396137
6180 ArcA b2283 b3604 1378890 2239426 859760 r 53.3104117410473
6182 ArcA b2283 b1300 1033207 2239426 955534 r 413.46100178856
6183 ArcA b2283 b2092 223161 2239426 145488 r 77.2269383052312
6184 ArcA b2283 b1246 1091670 2239426 1013996 r 915.385164835
6185 ArcA b2283 b2990 739551 2239426 1499627 r 3658.14830207852
6186 ArcA b2283 b2993 740627 2239426 1498305 r 2778.00701942958
6188 ArcA b2283 b2741 466394 2239426 1772040 r 2437.89417325691
6189 ArcA b2283 b0116 2266125 2239426 2188452 r 273.846672428204
6190 ArcA b2283 b0616 1745748 2239426 1668074 r 2508.00239234336
6191 ArcA b2283 b0613 1748729 2239426 1671056 r 4032.98214724539
6195 ArcA b2283 b0221 2152158 2239426 2074484 r 847.443213436747
6196 ArcA b2283 b4015 1816945 2239426 421177 r 86.3828686719769
6197 ArcA b2283 b3845 1627445 2239426 610818 r 249.078300941692
6198 ArcA b2283 b1247 1090669 2239426 1012996 r 213.831709528779
6199 ArcA b2283 b0429 1948191 2239426 1870518 r 38.7814388593306
6200 ArcA b2283 b0720 1641770 2239426 1564096 r 51.6236379965612
6202 ArcA b2283 b2996 743989 2239426 1494451 r 1080.33189344756
6206 ArcA b2283 b3321 1052794 2239426 1186321 r 284.464409021586
6207 ArcA b2283 b4132 1958533 2239426 279559 r 3671.49016068408
6210 ArcA b2283 b4467 724071 2239426 1514132 r 1221.89606759331
6211 ArcA b2283 b0614 1748203 2239426 1670530 r 2989.35277275868
6213 ArcA b2283 b4014 1815314 2239426 422511 r 339.411254969543
6214 ArcA b2283 b4016 1818432 2239426 419258 r 19.4422220952236
6215 ArcA b2283 b3907 1699327 2239426 539065 r 2889.83944190677
6216 ArcA b2283 b3081 831500 2239426 1405908 r 1888.6902869449
6217 ArcA b2283 b2995 742821 2239426 1495427 r 1711.26970405018
6219 ArcA b2283 b3605 1379663 2239426 858573 r 27.9284800875379
6220 ArcA b2283 b0118 2261249 2239426 2183576 r 16.2480768092719
6221 ArcA b2283 b2979 726357 2239426 1511570 r 1205.69316162944
6222 ArcA b2283 b1101 1236936 2239426 1159262 r 608.879298383514
6223 ArcA b2283 b1298 1035553 2239426 957880 r 449.134723663179
6224 ArcA b2283 b2341 56850 2239426 2180432 r 189.111078469771
6225 ArcA b2283 b1244 1093618 2239426 1015944 r 1638.26920864674
6228 ArcA b2283 b0313 2066903 2239426 1989230 r 1132.95851645151
6229 ArcA b2286 b3319 1047836 2235746 1187305 r 642.632087589781
6234 ArcA b2286 b1302 1035238 2235746 952948 r 932.934081272626
6235 ArcA b2286 b1299 1039585 2235746 957296 r 305.674663654023
6237 ArcA b2286 b2091 229180 2235746 146890 r 93.1128347758783
6238 ArcA b2286 b2093 227489 2235746 145200 r 84.4274836768218
6239 ArcA b2286 b2095 225734 2235746 143444 r 25.0998007960223
6240 ArcA b2286 b0430 1952193 2235746 1869904 r 37.3363094051889
6241 ArcA b2286 b0311 2073606 2235746 1991316 r 478.663765079414
6244 ArcA b2286 b3317 1046698 2235746 1188227 r 817.853898933055
6245 ArcA b2286 b3318 1047537 2235746 1187907 r 740.140527197369
6248 ArcA b2286 b2094 227006 2235746 144716 r 36.0555127546399
6249 ArcA b2286 b3846 1624938 2235746 608619 r 253.866106441959
6250 ArcA b2286 b1245 1097311 2235746 1015022 r 1063.30146242728
6253 ArcA b2286 b1136 1204481 2235746 1122192 r 132.905981806689
6254 ArcA b2286 b3236 979485 2235746 1255323 r 51.4975727583349
6256 ArcA b2286 b3311 1044469 2235746 1191023 r 1345.66303360091
6257 ArcA b2286 b3312 1044723 2235746 1190832 r 1346.09583611272
6258 ArcA b2286 b3314 1045337 2235746 1189708 r 1217.21197825194
6259 ArcA b2286 b3316 1046403 2235746 1189065 r 1427.84312863844
6260 ArcA b2286 b3320 1048452 2235746 1186665 r 624.490192076705
6261 ArcA b2286 b3604 1375210 2235746 859760 r 25.377155080899
6263 ArcA b2286 b1300 1037823 2235746 955534 r 1094.45877035181
6264 ArcA b2286 b2092 227777 2235746 145488 r 72
6265 ArcA b2286 b1246 1096286 2235746 1013996 r 427.305511314797
6266 ArcA b2286 b2990 735871 2235746 1499627 r 3443.08698699292
6267 ArcA b2286 b2993 736947 2235746 1498305 r 2450.71152933184
6269 ArcA b2286 b2741 462714 2235746 1772040 r 1718.63201413217
6270 ArcA b2286 b0116 2270741 2235746 2188452 r 255
6271 ArcA b2286 b0616 1750364 2235746 1668074 r 3380.25058242729
6272 ArcA b2286 b0613 1753345 2235746 1671056 r 3249.38363386043
6276 ArcA b2286 b0221 2156774 2235746 2074484 r 241.46842443682
6277 ArcA b2286 b4015 1813265 2235746 421177 r 93.866927082972
6278 ArcA b2286 b3845 1623765 2235746 610818 r 268.253611345681
6279 ArcA b2286 b1247 1095285 2235746 1012996 r 1744.59737475442
6280 ArcA b2286 b0429 1952807 2235746 1870518 r 43.1508980207828
6281 ArcA b2286 b0720 1646386 2235746 1564096 r 30.1662062579967
6283 ArcA b2286 b2996 740309 2235746 1494451 r 963.974584727212
6287 ArcA b2286 b3321 1049114 2235746 1186321 r 437.914375192229
6288 ArcA b2286 b4132 1954853 2235746 279559 r 3217.48597510541
6291 ArcA b2286 b4467 720391 2235746 1514132 r 1047.96946520402
6292 ArcA b2286 b0614 1752819 2235746 1670530 r 2725.09174157495
6294 ArcA b2286 b4014 1811634 2235746 422511 r 66.8804904288239
6295 ArcA b2286 b4016 1814752 2235746 419258 r 32.0468407179241
6296 ArcA b2286 b3907 1695647 2235746 539065 r 2121.9601787027
6297 ArcA b2286 b3081 827820 2235746 1405908 r 1092.19778428634
6298 ArcA b2286 b2995 739141 2235746 1495427 r 572.999127398986
6300 ArcA b2286 b3605 1375983 2235746 858573 r 33.9411254969543
6301 ArcA b2286 b0118 2265865 2235746 2183576 r 33.0454232837166
6302 ArcA b2286 b2979 722677 2235746 1511570 r 964.728977485387
6303 ArcA b2286 b1101 1241552 2235746 1159262 r 540.732836066019
6304 ArcA b2286 b1298 1040169 2235746 957880 r 336
6305 ArcA b2286 b2341 53170 2235746 2180432 r 64.3428317685816
6306 ArcA b2286 b1244 1098234 2235746 1015944 r 1650.72771831093
6309 ArcA b2286 b0313 2071519 2235746 1989230 r 1385.506044736
6314 ArcA b3319 b1302 2084864 1187305 952948 r 1629.86502508643
6315 ArcA b3319 b1299 2089211 1187305 957296 r 1669.31003711114
6316 ArcA b3319 b1109 2283091 1187305 1151176 r 937.153135832132
6317 ArcA b3319 b2091 1278806 1187305 146890 r 1827.25805511975
6318 ArcA b3319 b2093 1277115 1187305 145200 r 1954.61505161502
6319 ArcA b3319 b2095 1275360 1187305 143444 r 2702.73195119309
6320 ArcA b3319 b0430 3001819 1187305 1869904 r 182.975408183723
6321 ArcA b3319 b0311 3123232 1187305 1991316 r 884.882478072653
6322 ArcA b3319 b2285 1049629 1187305 2237539 r 397.6367689236
6323 ArcA b3319 b2288 1046609 1187305 2234519 r 894.856413063012
6326 ArcA b3319 b1415 1962008 1187305 830092 r 2728.65772862776
6328 ArcA b3319 b2094 1276632 1187305 144716 r 1080.76361892876
6329 ArcA b3319 b3846 576497 1187305 608619 r 3605.68245967389
6330 ArcA b3319 b1245 2146937 1187305 1015022 r 2391.47402243888
6333 ArcA b3319 b1136 2254107 1187305 1122192 r 587.205245208181
6334 ArcA b3319 b3236 67413 1187305 1255323 r 1523.89369707995
6335 ArcA b3319 b2284 1050126 1187305 2238036 r 513.648712643184
6341 ArcA b3319 b3604 326769 1187305 859760 r 1964.97913474927
6342 ArcA b3319 b1276 2113173 1187305 981258 r 3902.97489102863
6343 ArcA b3319 b1300 2087449 1187305 955534 r 1886.66372202361
6344 ArcA b3319 b2092 1277403 1187305 145488 r 2321.67956445329
6345 ArcA b3319 b1246 2145912 1187305 1013996 r 2805.48926214306
6346 ArcA b3319 b2990 311717 1187305 1499627 r 2035.99238701917
6347 ArcA b3319 b2993 310395 1187305 1498305 r 3588.87656516632
6348 ArcA b3319 b2287 1047068 1187305 2234978 r 855.484073492896
6349 ArcA b3319 b2741 584130 1187305 1772040 r 3926.60069271119
6350 ArcA b3319 b0116 3320367 1187305 2188452 r 213.518149111498
6351 ArcA b3319 b0616 2799990 1187305 1668074 r 2769.02112667997
6352 ArcA b3319 b0613 2802971 1187305 1671056 r 3573.45491086708
6353 ArcA b3319 b1296 2092492 1187305 960576 r 1090.43477567436
6356 ArcA b3319 b0221 3206400 1187305 2074484 r 3451.39971605724
6357 ArcA b3319 b4015 764824 1187305 421177 r 1566.06928326942
6358 ArcA b3319 b3845 575324 1187305 610818 r 1912.77703875805
6359 ArcA b3319 b1247 2144911 1187305 1012996 r 2231.47731335096
6360 ArcA b3319 b0429 3002433 1187305 1870518 r 178.347974476864
6361 ArcA b3319 b0720 2696012 1187305 1564096 r 1996.74585263123
6363 ArcA b3319 b2996 306541 1187305 1494451 r 1579.61229420387
6364 ArcA b3319 b2276 1060176 1187305 2248086 r 145.615933194139
6365 ArcA b3319 b2278 1056635 1187305 2244545 r 156.920361967464
6366 ArcA b3319 b2279 1056336 1187305 2244246 r 157.416644609139
6368 ArcA b3319 b4132 906412 1187305 279559 r 3917.15713241121
6371 ArcA b3319 b4467 326222 1187305 1514132 r 3370.95713410895
6372 ArcA b3319 b0614 2802445 1187305 1670530 r 2875.36084691991
6374 ArcA b3319 b4014 763193 1187305 422511 r 2490.32869316482
6375 ArcA b3319 b4016 766311 1187305 419258 r 1317.87328677684
6376 ArcA b3319 b3907 647206 1187305 539065 r 3043.24826460149
6377 ArcA b3319 b3081 217998 1187305 1405908 r 4270.99578552825
6378 ArcA b3319 b2995 307517 1187305 1495427 r 3530.01982997263
6380 ArcA b3319 b3605 327542 1187305 858573 r 1031.99515502739
6381 ArcA b3319 b0118 3315491 1187305 2183576 r 1090.2086956175
6382 ArcA b3319 b2979 323660 1187305 1511570 r 4021.80146203166
6383 ArcA b3319 b1101 2291178 1187305 1159262 r 295.404807002188
6384 ArcA b3319 b1298 2089795 1187305 957880 r 2337.31576814088
6385 ArcA b3319 b2341 992522 1187305 2180432 r 3787.18945921642
6386 ArcA b3319 b1244 2147860 1187305 1015944 r 3040.09555770867
6389 ArcA b3319 b0313 3121145 1187305 1989230 r 1995.27441721684
6701 ArcA b1302 b1109 196962 952948 1151176 r 3275.78021240742
6702 ArcA b1302 b2091 805018 952948 146890 r 2188.14350534877
6703 ArcA b1302 b2093 807465 952948 145200 r 2448.24018429565
6704 ArcA b1302 b2095 808242 952948 143444 r 3632.29596811714
6705 ArcA b1302 b0430 915690 952948 1869904 r 1704.06513960001
6706 ArcA b1302 b0311 1037103 952948 1991316 r 471.576080818355
6707 ArcA b1302 b2285 1034735 952948 2237539 r 1112.95507546352
6708 ArcA b1302 b2288 1037812 952948 2234519 r 1334.49765829693
6709 ArcA b1302 b3317 2083726 952948 1188227 r 1884.52275125561
6710 ArcA b1302 b3318 2084565 952948 1187907 r 1673.97371544478
6711 ArcA b1302 b1415 121417 952948 830092 r 268.719184279798
6713 ArcA b1302 b2094 807780 952948 144716 r 2856.92141999041
6714 ArcA b1302 b3846 2661966 952948 608619 r 299.173862494704
6715 ArcA b1302 b1245 60808 952948 1015022 r 3570.45641340152
6718 ArcA b1302 b1136 167978 952948 1122192 r 371.809090797952
6719 ArcA b1302 b3236 2016513 952948 1255323 r 1181.35642377735
6720 ArcA b1302 b2284 1033401 952948 2238036 r 406.770205398576
6721 ArcA b1302 b3311 2081497 952948 1191023 r 1703.06488426014
6722 ArcA b1302 b3312 2081751 952948 1190832 r 2256.64086642071
6723 ArcA b1302 b3314 2082365 952948 1189708 r 2018.25543477529
6724 ArcA b1302 b3316 2083431 952948 1189065 r 2505.02874235007
6725 ArcA b1302 b3320 2085480 952948 1186665 r 2399.66747696426
6726 ArcA b1302 b3604 2412238 952948 859760 r 2648.46559350881
6727 ArcA b1302 b1276 27044 952948 981258 r 96.6643677887566
6729 ArcA b1302 b2092 806106 952948 145488 r 2418.61323902769
6730 ArcA b1302 b1246 59783 952948 1013996 r 3759.12995252891
6731 ArcA b1302 b2990 1772899 952948 1499627 r 4073.3539006573
6732 ArcA b1302 b2993 1773975 952948 1498305 r 1273.35069796188
6733 ArcA b1302 b2287 1037134 952948 2234978 r 1774.05975096669
6734 ArcA b1302 b2741 1499742 952948 1772040 r 830.022891250597
6735 ArcA b1302 b0116 1234238 952948 2188452 r 1968.28656450223
6736 ArcA b1302 b0616 713861 952948 1668074 r 745.723809462994
6737 ArcA b1302 b0613 716842 952948 1671056 r 1500.58988401228
6741 ArcA b1302 b0221 1120271 952948 2074484 r 102.761860629321
6742 ArcA b1302 b4015 2850293 952948 421177 r 65.2303610292017
6743 ArcA b1302 b3845 2660793 952948 610818 r 193.007771864244
6744 ArcA b1302 b1247 58782 952948 1012996 r 3883.91297533814
6745 ArcA b1302 b0429 916304 952948 1870518 r 1983.74948015116
6746 ArcA b1302 b0720 609883 952948 1564096 r 453.605555521535
6748 ArcA b1302 b2996 1777337 952948 1494451 r 3622.49002759152
6749 ArcA b1302 b2276 1023231 952948 2248086 r 1024.52476788021
6750 ArcA b1302 b2278 1026388 952948 2244545 r 415.764356336615
6751 ArcA b1302 b2279 1028226 952948 2244246 r 797.745573475654
6752 ArcA b1302 b3321 2086142 952948 1186321 r 1224.4337466764
6753 ArcA b1302 b4132 2991881 952948 279559 r 1443.54979131307
6756 ArcA b1302 b4467 1757419 952948 1514132 r 1380.58864257244
6757 ArcA b1302 b0614 716316 952948 1670530 r 354.016948746808
6759 ArcA b1302 b4014 2848662 952948 422511 r 667.475842259478
6760 ArcA b1302 b4016 2851780 952948 419258 r 13.4164078649987
6761 ArcA b1302 b3907 2732675 952948 539065 r 2969.48480380015
6762 ArcA b1302 b3081 1864848 952948 1405908 r 1481.64975618396
6763 ArcA b1302 b2995 1776169 952948 1495427 r 3985.97541387299
6765 ArcA b1302 b3605 2413011 952948 858573 r 793.817989214153
6766 ArcA b1302 b0118 1229362 952948 2183576 r 260.660698993922
6767 ArcA b1302 b2979 1759705 952948 1511570 r 809.6307800473
6768 ArcA b1302 b1101 205049 952948 1159262 r 1740.32755537571
6770 ArcA b1302 b2341 1090198 952948 2180432 r 625.080794777763
6771 ArcA b1302 b1244 61731 952948 1015944 r 2754.32750412873
6774 ArcA b1302 b0313 1035016 952948 1989230 r 2057.24330111924
6775 ArcA b1299 b1109 193323 957296 1151176 r 3409.86656630431
6776 ArcA b1299 b2091 809365 957296 146890 r 2449.34848480162
6777 ArcA b1299 b2093 811812 957296 145200 r 3074.83170271155
6778 ArcA b1299 b2095 812589 957296 143444 r 3154.14584317212
6779 ArcA b1299 b0430 912051 957296 1869904 r 854.283325366942
6780 ArcA b1299 b0311 1033464 957296 1991316 r 401.023690073292
6781 ArcA b1299 b2285 1039082 957296 2237539 r 241.159698125537
6782 ArcA b1299 b2288 1042159 957296 2234519 r 668.909560404096
6783 ArcA b1299 b3317 2088073 957296 1188227 r 1825.56840463457
6784 ArcA b1299 b3318 2088912 957296 1187907 r 1588.75328481171
6785 ArcA b1299 b1415 125764 957296 830092 r 92.3038460737146
6787 ArcA b1299 b2094 812127 957296 144716 r 3729.96206415025
6788 ArcA b1299 b3846 2666313 957296 608619 r 517.149881562396
6789 ArcA b1299 b1245 57169 957296 1015022 r 1839.32052671632
6792 ArcA b1299 b1136 164339 957296 1122192 r 544.440997721516
6793 ArcA b1299 b3236 2020860 957296 1255323 r 611.735236846791
6794 ArcA b1299 b2284 1037748 957296 2238036 r 414.708331240162
6795 ArcA b1299 b3311 2085844 957296 1191023 r 1789.73014725684
6796 ArcA b1299 b3312 2086098 957296 1190832 r 1421.49639464896
6797 ArcA b1299 b3314 2086712 957296 1189708 r 2479.4281598788
6798 ArcA b1299 b3316 2087778 957296 1189065 r 1997.31269459742
6799 ArcA b1299 b3320 2089827 957296 1186665 r 2021.18727484615
6800 ArcA b1299 b3604 2416585 957296 859760 r 197.909070029648
6801 ArcA b1299 b1276 23405 957296 981258 r 130.249760076554
6803 ArcA b1299 b2092 810453 957296 145488 r 2656.51839820469
6804 ArcA b1299 b1246 56144 957296 1013996 r 3735.38351444668
6805 ArcA b1299 b2990 1777246 957296 1499627 r 4120.4975427732
6806 ArcA b1299 b2993 1778322 957296 1498305 r 4134.9879080839
6807 ArcA b1299 b2287 1041481 957296 2234978 r 571.690475694671
6808 ArcA b1299 b2741 1504089 957296 1772040 r 1457.58018647346
6809 ArcA b1299 b0116 1230599 957296 2188452 r 720.310349779871
6810 ArcA b1299 b0616 710222 957296 1668074 r 3399.48054855444
6811 ArcA b1299 b0613 713203 957296 1671056 r 3713.07581393109
6815 ArcA b1299 b0221 1116632 957296 2074484 r 144.720420121004
6816 ArcA b1299 b4015 2854640 957296 421177 r 374.208498032848
6817 ArcA b1299 b3845 2665140 957296 610818 r 74.9132832013121
6818 ArcA b1299 b1247 55143 957296 1012996 r 3009.72075116613
6819 ArcA b1299 b0429 912665 957296 1870518 r 654.014525832569
6820 ArcA b1299 b0720 606244 957296 1564096 r 110.959452053442
6822 ArcA b1299 b2996 1781684 957296 1494451 r 4253.86412570971
6823 ArcA b1299 b2276 1027578 957296 2248086 r 1593.16854098994
6824 ArcA b1299 b2278 1030735 957296 2244545 r 1542.97926104015
6825 ArcA b1299 b2279 1032573 957296 2244246 r 999.825484772218
6826 ArcA b1299 b3321 2090489 957296 1186321 r 1929.69427630389
6827 ArcA b1299 b4132 2996228 957296 279559 r 3566.05468269908
6830 ArcA b1299 b4467 1761766 957296 1514132 r 2961.46500907912
6831 ArcA b1299 b0614 712677 957296 1670530 r 2855.62952779243
6833 ArcA b1299 b4014 2853009 957296 422511 r 179.955550067232
6834 ArcA b1299 b4016 2856127 957296 419258 r 160.390149323454
6835 ArcA b1299 b3907 2737022 957296 539065 r 2266.99205997727
6836 ArcA b1299 b3081 1869195 957296 1405908 r 1610.4254096356
6837 ArcA b1299 b2995 1780516 957296 1495427 r 4292.93838763148
6839 ArcA b1299 b3605 2417358 957296 858573 r 423.04255105131
6840 ArcA b1299 b0118 1225723 957296 2183576 r 83.0662386291807
6841 ArcA b1299 b2979 1764052 957296 1511570 r 1749.94857067286
6842 ArcA b1299 b1101 201410 957296 1159262 r 3244.4330783667
6844 ArcA b1299 b2341 1094545 957296 2180432 r 384.265533192869
6845 ArcA b1299 b1244 58092 957296 1015944 r 2430.47279351158
6848 ArcA b1299 b0313 1031377 957296 1989230 r 47.4868402823351
6849 ArcA b1109 b2091 1003245 1151176 146890 r 3923.4331904596
6850 ArcA b1109 b2093 1005692 1151176 145200 r 3909.99488490714
6851 ArcA b1109 b2095 1006469 1151176 143444 r 3613.61868491959
6853 ArcA b1109 b0311 838837 1151176 1991316 r 3247.50488837199
6856 ArcA b1109 b3317 2281953 1151176 1188227 r 699.714227381436
6857 ArcA b1109 b3318 2282792 1151176 1187907 r 691.265506155197
6860 ArcA b1109 b2094 1006007 1151176 144716 r 3648.10745455778
6861 ArcA b1109 b3846 2860193 1151176 608619 r 4317.99988420565
6865 ArcA b1109 b1136 27734 1151176 1122192 r 3183.09362099201
6866 ArcA b1109 b3236 2214740 1151176 1255323 r 4270.98021536041
6868 ArcA b1109 b3311 2279724 1151176 1191023 r 904.070793688193
6869 ArcA b1109 b3312 2279978 1151176 1190832 r 818.243240118731
6870 ArcA b1109 b3314 2280592 1151176 1189708 r 882.425067640307
6871 ArcA b1109 b3316 2281658 1151176 1189065 r 708.550633335403
6872 ArcA b1109 b3320 2283707 1151176 1186665 r 880.93700115275
6873 ArcA b1109 b3604 2610465 1151176 859760 r 4269.78348397199
6875 ArcA b1109 b1300 194155 1151176 955534 r 3739.88395541894
6876 ArcA b1109 b2092 1004333 1151176 145488 r 4140.67349594242
6878 ArcA b1109 b2990 1971126 1151176 1499627 r 1903.9737393147
6879 ArcA b1109 b2993 1972202 1151176 1498305 r 2298.35397621863
6888 ArcA b1109 b0221 922005 1151176 2074484 r 4301.49997094037
6889 ArcA b1109 b4015 3048520 1151176 421177 r 4300.99709369816
6890 ArcA b1109 b3845 2859020 1151176 610818 r 4316.49997104135
6893 ArcA b1109 b0720 411617 1151176 1564096 r 4217.46784220105
6895 ArcA b1109 b2996 1975564 1151176 1494451 r 2695.09591666048
6899 ArcA b1109 b3321 2284369 1151176 1186321 r 840.872166265479
6900 ArcA b1109 b4132 3190108 1151176 279559 r 3909.33881877742
6906 ArcA b1109 b4014 3046889 1151176 422511 r 4316.49858102606
6907 ArcA b1109 b4016 3050007 1151176 419258 r 4184.15690432374
6908 ArcA b1109 b3907 2930902 1151176 539065 r 4083.2634007617
6909 ArcA b1109 b3081 2063075 1151176 1405908 r 4296.9905748093
6910 ArcA b1109 b2995 1974396 1151176 1495427 r 2235.11476215428
6912 ArcA b1109 b3605 2611238 1151176 858573 r 4308.99582269466
6913 ArcA b1109 b0118 1031096 1151176 2183576 r 3895.23978722748
6915 ArcA b1109 b1101 6783 1151176 1159262 r 176.533282980859
6916 ArcA b1109 b1298 192532 1151176 957880 r 4007.6866144947
6917 ArcA b1109 b2341 1288425 1151176 2180432 r 4309.49649031068
6921 ArcA b1109 b0313 836750 1151176 1989230 r 2865.24030405828
6924 ArcA b2091 b0430 1721973 146890 1869904 r 3040.42398359176
6925 ArcA b2091 b0311 1843386 146890 1991316 r 3363.93073650454
6926 ArcA b2091 b2285 228677 146890 2237539 r 82.4257241399795
6927 ArcA b2091 b2288 231754 146890 2234519 r 82.8492607088319
6928 ArcA b2091 b3317 1277668 146890 1188227 r 2929.58461219334
6929 ArcA b2091 b3318 1278507 146890 1187907 r 2656.17544601256
6933 ArcA b2091 b3846 1855908 146890 608619 r 659.362570972905
6934 ArcA b2091 b1245 867091 146890 1015022 r 36.0832371053374
6937 ArcA b2091 b1136 974261 146890 1122192 r 2549.74586968976
6939 ArcA b2091 b2284 227343 146890 2238036 r 102.298582590376
6940 ArcA b2091 b3311 1275439 146890 1191023 r 3209.44777181371
6941 ArcA b2091 b3312 1275693 146890 1190832 r 2894.37938079997
6942 ArcA b2091 b3314 1276307 146890 1189708 r 2809.52309120249
6943 ArcA b2091 b3316 1277373 146890 1189065 r 2540.30234421023
6944 ArcA b2091 b3320 1279422 146890 1186665 r 2481.27426940272
6945 ArcA b2091 b3604 1606180 146890 859760 r 484.606025550653
6947 ArcA b2091 b1300 807603 146890 955534 r 1708.47885559055
6949 ArcA b2091 b1246 866066 146890 1013996 r 29.9332590941915
6950 ArcA b2091 b2990 966841 146890 1499627 r 835.181417417796
6951 ArcA b2091 b2993 967917 146890 1498305 r 944.150411745925
6952 ArcA b2091 b2287 231076 146890 2234978 r 102.058806577385
6953 ArcA b2091 b2741 693684 146890 1772040 r 712.320152740325
6954 ArcA b2091 b0116 2040521 146890 2188452 r 3632.34772564522
6955 ArcA b2091 b0616 1520144 146890 1668074 r 723.206056390569
6956 ArcA b2091 b0613 1523125 146890 1671056 r 3149.55409542367
6957 ArcA b2091 b1296 812646 146890 960576 r 1483.1412609728
6960 ArcA b2091 b0221 1926554 146890 2074484 r 897.494846781863
6961 ArcA b2091 b4015 2044235 146890 421177 r 188.870325885249
6962 ArcA b2091 b3845 1854735 146890 610818 r 425.6277716503
6963 ArcA b2091 b1247 865065 146890 1012996 r 18.7616630392937
6964 ArcA b2091 b0429 1722587 146890 1870518 r 2424.99319586674
6965 ArcA b2091 b0720 1416166 146890 1564096 r 489.399632202559
6967 ArcA b2091 b2996 971279 146890 1494451 r 133.491572767722
6968 ArcA b2091 b2276 217173 146890 2248086 r 30.4138126514911
6969 ArcA b2091 b2278 220330 146890 2244545 r 88.7411967464942
6970 ArcA b2091 b2279 222168 146890 2244246 r 289.661871843707
6971 ArcA b2091 b3321 1280084 146890 1186321 r 2874.73894466959
6972 ArcA b2091 b4132 2185823 146890 279559 r 1629.05494075553
6975 ArcA b2091 b4467 951361 146890 1514132 r 1241.19216884413
6976 ArcA b2091 b0614 1522599 146890 1670530 r 2434.78274184782
6978 ArcA b2091 b4014 2042604 146890 422511 r 121.045446010992
6979 ArcA b2091 b4016 2045722 146890 419258 r 128.121036524062
6980 ArcA b2091 b3907 1926617 146890 539065 r 1767.72820309006
6982 ArcA b2091 b2995 970111 146890 1495427 r 110.199818511647
6984 ArcA b2091 b3605 1606953 146890 858573 r 786.148840869209
6985 ArcA b2091 b0118 2035645 146890 2183576 r 1518.95622056727
6986 ArcA b2091 b2979 953647 146890 1511570 r 906.450219261929
6987 ArcA b2091 b1101 1011332 146890 1159262 r 909.202947641504
6988 ArcA b2091 b1298 809949 146890 957880 r 2234.36568179875
6989 ArcA b2091 b2341 284140 146890 2180432 r 204.990243670278
6990 ArcA b2091 b1244 868014 146890 1015944 r 277.68327281275
6993 ArcA b2091 b0313 1841299 146890 1989230 r 4140.53583488901
6995 ArcA b2093 b0430 1724420 145200 1869904 r 1697.9045909591
6996 ArcA b2093 b0311 1845833 145200 1991316 r 3263.45736911025
6997 ArcA b2093 b2285 226986 145200 2237539 r 26.4575131106459
6998 ArcA b2093 b2288 230063 145200 2234519 r 70.8872343937891
6999 ArcA b2093 b3317 1275977 145200 1188227 r 3134.79664412223
7000 ArcA b2093 b3318 1276816 145200 1187907 r 2396.53917138861
7004 ArcA b2093 b3846 1854217 145200 608619 r 590.90100693771
7005 ArcA b2093 b1245 869538 145200 1015022 r 31.8433666561813
7008 ArcA b2093 b1136 976708 145200 1122192 r 1405.8321379169
7010 ArcA b2093 b2284 225652 145200 2238036 r 85.4283325366942
7011 ArcA b2093 b3311 1273748 145200 1191023 r 2733.61482290391
7012 ArcA b2093 b3312 1274002 145200 1190832 r 3251.19731791228
7013 ArcA b2093 b3314 1274616 145200 1189708 r 2256.27126028765
7014 ArcA b2093 b3316 1275682 145200 1189065 r 2324.32656913782
7015 ArcA b2093 b3320 1277731 145200 1186665 r 2565.12572791277
7016 ArcA b2093 b3604 1604489 145200 859760 r 410.068286996203
7018 ArcA b2093 b1300 810050 145200 955534 r 2122.64175027252
7020 ArcA b2093 b1246 868513 145200 1013996 r 28.7228132326901
7021 ArcA b2093 b2990 965150 145200 1499627 r 244.274435829867
7022 ArcA b2093 b2993 966226 145200 1498305 r 215.053481720246
7023 ArcA b2093 b2287 229385 145200 2234978 r 119.949989578991
7024 ArcA b2093 b2741 691993 145200 1772040 r 591.522611571189
7025 ArcA b2093 b0116 2042968 145200 2188452 r 2765.85827547255
7026 ArcA b2093 b0616 1522591 145200 1668074 r 1164.83518147419
7027 ArcA b2093 b0613 1525572 145200 1671056 r 2284.51657906
7028 ArcA b2093 b1296 815093 145200 960576 r 1231.8725583436
7031 ArcA b2093 b0221 1929001 145200 2074484 r 1103.91983404593
7032 ArcA b2093 b4015 2042544 145200 421177 r 96.4987046545185
7033 ArcA b2093 b3845 1853044 145200 610818 r 675.091104962878
7034 ArcA b2093 b1247 867512 145200 1012996 r 53.1507290636733
7035 ArcA b2093 b0429 1725034 145200 1870518 r 1284.52325786651
7036 ArcA b2093 b0720 1418613 145200 1564096 r 304.299194872415
7038 ArcA b2093 b2996 969588 145200 1494451 r 67.1043962792305
7039 ArcA b2093 b2276 215482 145200 2248086 r 62.6099033699941
7040 ArcA b2093 b2278 218639 145200 2244545 r 57.323642591866
7041 ArcA b2093 b2279 220477 145200 2244246 r 107.833204533669
7042 ArcA b2093 b3321 1278393 145200 1186321 r 2930.91453304255
7043 ArcA b2093 b4132 2184132 145200 279559 r 1958.2211315375
7046 ArcA b2093 b4467 949670 145200 1514132 r 1727.81104290949
7047 ArcA b2093 b0614 1525046 145200 1670530 r 1241.78258966697
7049 ArcA b2093 b4014 2040913 145200 422511 r 150.943698112906
7050 ArcA b2093 b4016 2044031 145200 419258 r 116.653332571341
7051 ArcA b2093 b3907 1924926 145200 539065 r 1235.21577062471
7053 ArcA b2093 b2995 968420 145200 1495427 r 151.789327688082
7055 ArcA b2093 b3605 1605262 145200 858573 r 560.249944221327
7056 ArcA b2093 b0118 2038092 145200 2183576 r 993.443506194489
7057 ArcA b2093 b2979 951956 145200 1511570 r 954.770129402884
7058 ArcA b2093 b1101 1013779 145200 1159262 r 674.051926783093
7059 ArcA b2093 b1298 812396 145200 957880 r 2601.39731682802
7060 ArcA b2093 b2341 282449 145200 2180432 r 180.881176466762
7061 ArcA b2093 b1244 870461 145200 1015944 r 184.304096536132
7064 ArcA b2093 b0313 1843746 145200 1989230 r 3672.29247201255
7065 ArcA b2095 b0430 1725197 143444 1869904 r 1310.88977416105
7066 ArcA b2095 b0311 1846610 143444 1991316 r 3797.8815147395
7067 ArcA b2095 b2285 225231 143444 2237539 r 33.6749164809655
7068 ArcA b2095 b2288 228308 143444 2234519 r 41.641325627314
7069 ArcA b2095 b3317 1274222 143444 1188227 r 3455.24991860213
7070 ArcA b2095 b3318 1275061 143444 1187907 r 3302.43909860575
7074 ArcA b2095 b3846 1852462 143444 608619 r 718.189390063652
7075 ArcA b2095 b1245 870315 143444 1015022 r 49.3963561409139
7078 ArcA b2095 b1136 977485 143444 1122192 r 2355.43499167351
7080 ArcA b2095 b2284 223897 143444 2238036 r 150.668510313204
7081 ArcA b2095 b3311 1271993 143444 1191023 r 3871.88042170726
7082 ArcA b2095 b3312 1272247 143444 1190832 r 3739.19242617975
7083 ArcA b2095 b3314 1272861 143444 1189708 r 3471.71427395746
7084 ArcA b2095 b3316 1273927 143444 1189065 r 3271.12136736013
7085 ArcA b2095 b3320 1275976 143444 1186665 r 2834.55640268455
7086 ArcA b2095 b3604 1602734 143444 859760 r 302.099321415988
7088 ArcA b2095 b1300 810827 143444 955534 r 3396.49171940696
7090 ArcA b2095 b1246 869290 143444 1013996 r 26.7394839142419
7091 ArcA b2095 b2990 963395 143444 1499627 r 657.159037067893
7092 ArcA b2095 b2993 964471 143444 1498305 r 529.429882042939
7093 ArcA b2095 b2287 227630 143444 2234978 r 99.9799979995999
7094 ArcA b2095 b2741 690238 143444 1772040 r 686.661488653615
7095 ArcA b2095 b0116 2043745 143444 2188452 r 3263.48893057721
7096 ArcA b2095 b0616 1523368 143444 1668074 r 1255.12509336719
7097 ArcA b2095 b0613 1526349 143444 1671056 r 2785.49780111204
7098 ArcA b2095 b1296 815870 143444 960576 r 2502.8815393462
7101 ArcA b2095 b0221 1929778 143444 2074484 r 1065.24926660383
7102 ArcA b2095 b4015 2040789 143444 421177 r 288.556753516531
7103 ArcA b2095 b3845 1851289 143444 610818 r 1486.6556427095
7104 ArcA b2095 b1247 868289 143444 1012996 r 137.058381721075
7105 ArcA b2095 b0429 1725811 143444 1870518 r 1449.64685354744
7106 ArcA b2095 b0720 1419390 143444 1564096 r 281.392963664694
7108 ArcA b2095 b2996 967833 143444 1494451 r 202.58331619361
7109 ArcA b2095 b2276 213727 143444 2248086 r 82.6498638837355
7110 ArcA b2095 b2278 216884 143444 2244545 r 139.710414787159
7111 ArcA b2095 b2279 218722 143444 2244246 r 157.616623488768
7112 ArcA b2095 b3321 1276638 143444 1186321 r 3078.83728053303
7113 ArcA b2095 b4132 2182377 143444 279559 r 1549.32243254914
7116 ArcA b2095 b4467 947915 143444 1514132 r 973.27950764413
7117 ArcA b2095 b0614 1525823 143444 1670530 r 2006.58117204363
7119 ArcA b2095 b4014 2039158 143444 422511 r 157.378524583248
7120 ArcA b2095 b4016 2042276 143444 419258 r 258.015503410163
7121 ArcA b2095 b3907 1923171 143444 539065 r 1691.10585121098
7123 ArcA b2095 b2995 966665 143444 1495427 r 119.180535323517
7125 ArcA b2095 b3605 1603507 143444 858573 r 1206.30344441189
7126 ArcA b2095 b0118 2038869 143444 2183576 r 992.229812089921
7127 ArcA b2095 b2979 950201 143444 1511570 r 833.14764597879
7128 ArcA b2095 b1101 1014556 143444 1159262 r 528.308621924723
7129 ArcA b2095 b1298 813173 143444 957880 r 3008.34140349795
7130 ArcA b2095 b2341 280694 143444 2180432 r 199.384051518671
7131 ArcA b2095 b1244 871238 143444 1015944 r 202.714084365147
7134 ArcA b2095 b0313 1844523 143444 1989230 r 3753.02837719088
7135 ArcA b0430 b0311 120799 1869904 1991316 r 62.1610810716802
7136 ArcA b0430 b2285 1951690 1869904 2237539 r 26.3818119165458
7137 ArcA b0430 b2288 1954767 1869904 2234519 r 75.6505122256287
7138 ArcA b0430 b3317 3000681 1869904 1188227 r 211.556139121511
7139 ArcA b0430 b3318 3001520 1869904 1187907 r 143.561833368065
7142 ArcA b0430 b2094 1724735 1869904 144716 r 1291.30399209481
7143 ArcA b0430 b3846 3578921 1869904 608619 r 366.651060273934
7147 ArcA b0430 b1136 746462 1869904 1122192 r 14.0712472794703
7149 ArcA b0430 b2284 1950356 1869904 2238036 r 29.9833287011299
7150 ArcA b0430 b3311 2998452 1869904 1191023 r 264.147685963743
7151 ArcA b0430 b3312 2998706 1869904 1190832 r 325.158422926425
7152 ArcA b0430 b3314 2999320 1869904 1189708 r 168.949696655543
7153 ArcA b0430 b3316 3000386 1869904 1189065 r 237.934865036631
7154 ArcA b0430 b3320 3002435 1869904 1186665 r 250.215906768535
7155 ArcA b0430 b3604 3329193 1869904 859760 r 52.6497863243527
7157 ArcA b0430 b1300 912883 1869904 955534 r 1304.49223838243
7158 ArcA b0430 b2092 1723061 1869904 145488 r 2175.51419209345
7160 ArcA b0430 b2990 2689854 1869904 1499627 r 4231.96172005372
7161 ArcA b0430 b2993 2690930 1869904 1498305 r 4072.1453805089
7162 ArcA b0430 b2287 1954089 1869904 2234978 r 56.7097875150313
7165 ArcA b0430 b0616 200921 1869904 1668074 r 3652.35923753401
7166 ArcA b0430 b0613 197970 1869904 1671056 r 3144.73210305743
7170 ArcA b0430 b0221 203967 1869904 2074484 r 805.842416356945
7171 ArcA b0430 b4015 3767248 1869904 421177 r 467.835441154259
7172 ArcA b0430 b3845 3577748 1869904 610818 r 294.750742153434
7175 ArcA b0430 b0720 304524 1869904 1564096 r 35.9861084308932
7177 ArcA b0430 b2996 2694292 1869904 1494451 r 4135.16710665966
7178 ArcA b0430 b2276 1940186 1869904 2248086 r 136.802777749576
7179 ArcA b0430 b2278 1943343 1869904 2244545 r 26.8328157299975
7180 ArcA b0430 b2279 1945181 1869904 2244246 r 18.4932420089069
7181 ArcA b0430 b3321 3003097 1869904 1186321 r 263.408428111175
7182 ArcA b0430 b4132 3908836 1869904 279559 r 3172.83863440926
7186 ArcA b0430 b0614 198823 1869904 1670530 r 3347.25260474916
7188 ArcA b0430 b4014 3765617 1869904 422511 r 965.431509740593
7189 ArcA b0430 b4016 3768735 1869904 419258 r 1149.16056319385
7190 ArcA b0430 b3907 3649630 1869904 539065 r 1336.99289452113
7192 ArcA b0430 b2995 2693124 1869904 1495427 r 4014.54654973635
7194 ArcA b0430 b3605 3329966 1869904 858573 r 44.8998886412873
7197 ArcA b0430 b1101 709208 1869904 1159262 r 834.151065455173
7198 ArcA b0430 b1298 911260 1869904 957880 r 395.856034436763
7199 ArcA b0430 b2341 2007153 1869904 2180432 r 1466.55105604953
7203 ArcA b0430 b0313 118712 1869904 1989230 r 75.7297827806207
7204 ArcA b0311 b2285 2073103 1991316 2237539 r 399.562260480141
7205 ArcA b0311 b2288 2076180 1991316 2234519 r 617.362130357864
7206 ArcA b0311 b3317 3122094 1991316 1188227 r 979.982142694447
7207 ArcA b0311 b3318 3122933 1991316 1187907 r 882.27376703606
7208 ArcA b0311 b1415 1159785 1991316 830092 r 151.314242555022
7210 ArcA b0311 b2094 1846148 1991316 144716 r 3846.97452552002
7211 ArcA b0311 b3846 3700334 1991316 608619 r 514.923295258624
7212 ArcA b0311 b1245 975387 1991316 1015022 r 3460.89237047326
7216 ArcA b0311 b3236 3054881 1991316 1255323 r 360.580088191237
7217 ArcA b0311 b2284 2071769 1991316 2238036 r 120.087468122198
7218 ArcA b0311 b3311 3119865 1991316 1191023 r 1132.18108092301
7219 ArcA b0311 b3312 3120119 1991316 1190832 r 1833.36575728904
7220 ArcA b0311 b3314 3120733 1991316 1189708 r 763.364919288279
7221 ArcA b0311 b3316 3121799 1991316 1189065 r 598.673533739383
7222 ArcA b0311 b3320 3123848 1991316 1186665 r 568.854990309481
7223 ArcA b0311 b3604 3450606 1991316 859760 r 109.087121146357
7225 ArcA b0311 b1300 1034296 1991316 955534 r 42.6028168082816
7226 ArcA b0311 b2092 1844474 1991316 145488 r 2830.90232964686
7227 ArcA b0311 b1246 976307 1991316 1013996 r 4151.15526088823
7228 ArcA b0311 b2990 2811267 1991316 1499627 r 4306.99814255822
7229 ArcA b0311 b2993 2812343 1991316 1498305 r 3765.38444252376
7230 ArcA b0311 b2287 2075502 1991316 2234978 r 156.460857724864
7231 ArcA b0311 b2741 2538110 1991316 1772040 r 2885.85342663137
7232 ArcA b0311 b0116 195465 1991316 2188452 r 120.13325934145
7233 ArcA b0311 b0616 322334 1991316 1668074 r 1289.06477727072
7234 ArcA b0311 b0613 319383 1991316 1671056 r 3181.29454782168
7235 ArcA b0311 b1296 1029355 1991316 960576 r 109.498858441538
7238 ArcA b0311 b0221 81498 1991316 2074484 r 666.164394125053
7240 ArcA b0311 b3845 3699161 1991316 610818 r 156.035252427136
7241 ArcA b0311 b1247 977317 1991316 1012996 r 3861.49841382849
7242 ArcA b0311 b0429 120470 1991316 1870518 r 153.300358773227
7243 ArcA b0311 b0720 425937 1991316 1564096 r 79.2338311581612
7245 ArcA b0311 b2996 2815705 1991316 1494451 r 4075.99006377591
7246 ArcA b0311 b2276 2061599 1991316 2248086 r 594.883181809673
7247 ArcA b0311 b2278 2064756 1991316 2244545 r 1275.2834978937
7248 ArcA b0311 b2279 2066594 1991316 2244246 r 781.016645149128
7249 ArcA b0311 b3321 3124510 1991316 1186321 r 1337.16902446923
7250 ArcA b0311 b4132 4030249 1991316 279559 r 3744.66820960149
7253 ArcA b0311 b4467 2795787 1991316 1514132 r 1981.24607255131
7254 ArcA b0311 b0614 320236 1991316 1670530 r 876.068490473205
7258 ArcA b0311 b3907 3771043 1991316 539065 r 2482.35855588994
7259 ArcA b0311 b3081 2903216 1991316 1405908 r 2587.49995169082
7260 ArcA b0311 b2995 2814537 1991316 1495427 r 4108.94110446962
7262 ArcA b0311 b3605 3451379 1991316 858573 r 12.6491106406735
7263 ArcA b0311 b0118 190589 1991316 2183576 r 36.3318042491699
7264 ArcA b0311 b2979 2798073 1991316 1511570 r 1837.88873439063
7265 ArcA b0311 b1101 830621 1991316 1159262 r 3765.88834141429
7266 ArcA b0311 b1298 1032673 1991316 957880 r 51.4975727583349
7267 ArcA b0311 b2341 2128566 1991316 2180432 r 482.543262309194
7268 ArcA b0311 b1244 974452 1991316 1015944 r 4234.81109377974
7273 ArcA b2285 b3317 1048491 2237539 1188227 r 619.880633670709
7274 ArcA b2285 b3318 1049330 2237539 1187907 r 373.780684359158
7277 ArcA b2285 b2094 226503 2237539 144716 r 22.6274169979695
7278 ArcA b2285 b3846 1626731 2237539 608619 r 466.003218873003
7279 ArcA b2285 b1245 1096808 2237539 1015022 r 798.692681824492
7282 ArcA b2285 b1136 1203978 2237539 1122192 r 58.1377674149945
7283 ArcA b2285 b3236 981278 2237539 1255323 r 45.4972526643093
7285 ArcA b2285 b3311 1046262 2237539 1191023 r 906.333272036286
7286 ArcA b2285 b3312 1046516 2237539 1190832 r 969.758732881535
7287 ArcA b2285 b3314 1047130 2237539 1189708 r 958.242662377333
7288 ArcA b2285 b3316 1048196 2237539 1189065 r 1161.48181216926
7289 ArcA b2285 b3320 1050245 2237539 1186665 r 502.692749102272
7290 ArcA b2285 b3604 1377003 2237539 859760 r 28.8444102037119
7292 ArcA b2285 b1300 1037320 2237539 955534 r 1141.80690136292
7293 ArcA b2285 b2092 227274 2237539 145488 r 62.8012738724303
7294 ArcA b2285 b1246 1095783 2237539 1013996 r 470.746216129243
7295 ArcA b2285 b2990 737664 2237539 1499627 r 2522.33225408549
7296 ArcA b2285 b2993 738740 2237539 1498305 r 1983.24985818731
7298 ArcA b2285 b2741 464507 2237539 1772040 r 2055.46101884711
7299 ArcA b2285 b0116 2270238 2237539 2188452 r 109.206226928687
7300 ArcA b2285 b0616 1749861 2237539 1668074 r 3717.02246428509
7301 ArcA b2285 b0613 1752842 2237539 1671056 r 3476.9101225082
7305 ArcA b2285 b0221 2156271 2237539 2074484 r 333.274661503091
7306 ArcA b2285 b4015 1815058 2237539 421177 r 80.311892021045
7307 ArcA b2285 b3845 1625558 2237539 610818 r 244.274435829867
7308 ArcA b2285 b1247 1094782 2237539 1012996 r 966.99948293678
7309 ArcA b2285 b0429 1952304 2237539 1870518 r 39.7994974842648
7310 ArcA b2285 b0720 1645883 2237539 1564096 r 46.1302503786832
7312 ArcA b2285 b2996 742102 2237539 1494451 r 392.736552920657
7316 ArcA b2285 b3321 1050907 2237539 1186321 r 308.817097972246
7317 ArcA b2285 b4132 1956646 2237539 279559 r 3658.46470531014
7320 ArcA b2285 b4467 722184 2237539 1514132 r 1736.72968535694
7321 ArcA b2285 b0614 1752316 2237539 1670530 r 3371.52220814278
7323 ArcA b2285 b4014 1813427 2237539 422511 r 159.047162816568
7324 ArcA b2285 b4016 1816545 2237539 419258 r 70.9929573971954
7325 ArcA b2285 b3907 1697440 2237539 539065 r 2750.29543867563
7326 ArcA b2285 b3081 829613 2237539 1405908 r 1224.79059434664
7327 ArcA b2285 b2995 740934 2237539 1495427 r 692.478158500324
7329 ArcA b2285 b3605 1377776 2237539 858573 r 37.4165738677394
7330 ArcA b2285 b0118 2265362 2237539 2183576 r 37.5499667110372
7331 ArcA b2285 b2979 724470 2237539 1511570 r 1705.21846107764
7332 ArcA b2285 b1101 1241049 2237539 1159262 r 676.952730993827
7333 ArcA b2285 b1298 1039666 2237539 957880 r 386.522961801754
7334 ArcA b2285 b2341 54963 2237539 2180432 r 112.249721603218
7335 ArcA b2285 b1244 1097731 2237539 1015944 r 998.353644757207
7338 ArcA b2285 b0313 2071016 2237539 1989230 r 1731.90646398701
7339 ArcA b2288 b3317 1045471 2234519 1188227 r 1914.48008608081
7340 ArcA b2288 b3318 1046310 2234519 1187907 r 1192.58039561281
7343 ArcA b2288 b2094 229580 2234519 144716 r 53.5443741209102
7344 ArcA b2288 b3846 1623711 2234519 608619 r 253.708494142392
7345 ArcA b2288 b1245 1099885 2234519 1015022 r 1447.41700971075
7348 ArcA b2288 b1136 1207055 2234519 1122192 r 232.984978056526
7349 ArcA b2288 b3236 978258 2234519 1255323 r 35.0713558335004
7351 ArcA b2288 b3311 1043242 2234519 1191023 r 2391.43095237977
7352 ArcA b2288 b3312 1043496 2234519 1190832 r 2618.06226052781
7353 ArcA b2288 b3314 1044110 2234519 1189708 r 1720.99970947121
7354 ArcA b2288 b3316 1045176 2234519 1189065 r 2522.52730411387
7355 ArcA b2288 b3320 1047225 2234519 1186665 r 1059.6862743284
7356 ArcA b2288 b3604 1373983 2234519 859760 r 46.9574275274956
7358 ArcA b2288 b1300 1040397 2234519 955534 r 911.414285602327
7359 ArcA b2288 b2092 230351 2234519 145488 r 76.4983659956211
7360 ArcA b2288 b1246 1098860 2234519 1013996 r 1146.37035900271
7361 ArcA b2288 b2990 734644 2234519 1499627 r 3452.67809098966
7362 ArcA b2288 b2993 735720 2234519 1498305 r 2311.81270867689
7364 ArcA b2288 b2741 461487 2234519 1772040 r 946.419568690335
7365 ArcA b2288 b0116 2273315 2234519 2188452 r 462.357004921522
7366 ArcA b2288 b0616 1752938 2234519 1668074 r 3374.4852940856
7367 ArcA b2288 b0613 1755919 2234519 1671056 r 3726.9161514582
7371 ArcA b2288 b0221 2159348 2234519 2074484 r 118.983192090312
7372 ArcA b2288 b4015 1812038 2234519 421177 r 104.880884817015
7373 ArcA b2288 b3845 1622538 2234519 610818 r 246.708329814783
7374 ArcA b2288 b1247 1097859 2234519 1012996 r 2641.21562921319
7375 ArcA b2288 b0429 1955381 2234519 1870518 r 140.957440385387
7376 ArcA b2288 b0720 1648960 2234519 1564096 r 43.5889894354067
7378 ArcA b2288 b2996 739082 2234519 1494451 r 706.371007332549
7382 ArcA b2288 b3321 1047887 2234519 1186321 r 1250.08239728427
7383 ArcA b2288 b4132 1953626 2234519 279559 r 3230.30493916596
7386 ArcA b2288 b4467 719164 2234519 1514132 r 625.354299577447
7387 ArcA b2288 b0614 1755393 2234519 1670530 r 3541.5884854116
7389 ArcA b2288 b4014 1810407 2234519 422511 r 41.182520563948
7390 ArcA b2288 b4016 1813525 2234519 419258 r 89.1627725006351
7391 ArcA b2288 b3907 1694420 2234519 539065 r 2405.90876801262
7392 ArcA b2288 b3081 826593 2234519 1405908 r 728.67345224044
7393 ArcA b2288 b2995 737914 2234519 1495427 r 533.889501676143
7395 ArcA b2288 b3605 1374756 2234519 858573 r 30.4630924234556
7396 ArcA b2288 b0118 2268439 2234519 2183576 r 76.5245058788359
7397 ArcA b2288 b2979 721450 2234519 1511570 r 868.952818051705
7398 ArcA b2288 b1101 1244126 2234519 1159262 r 1440.44576433825
7399 ArcA b2288 b1298 1042743 2234519 957880 r 218.670985729703
7400 ArcA b2288 b2341 51943 2234519 2180432 r 25.8263431402899
7401 ArcA b2288 b1244 1100808 2234519 1015944 r 2682.71690642155
7404 ArcA b2288 b0313 2074093 2234519 1989230 r 849.59284366101
7406 ArcA b3317 b1415 1960870 1188227 830092 r 3342.78805789419
7408 ArcA b3317 b2094 1275494 1188227 144716 r 1913.06795488294
7409 ArcA b3317 b3846 577419 1188227 608619 r 3816.66084424592
7410 ArcA b3317 b1245 2145799 1188227 1015022 r 2908.50219185064
7413 ArcA b3317 b1136 2252969 1188227 1122192 r 850.098229618202
7414 ArcA b3317 b3236 66275 1188227 1255323 r 2252.54300735857
7415 ArcA b3317 b2284 1048988 1188227 2238036 r 656.993150649229
7421 ArcA b3317 b3604 327691 1188227 859760 r 1652.99969751963
7422 ArcA b3317 b1276 2112035 1188227 981258 r 3991.47717017146
7423 ArcA b3317 b1300 2086311 1188227 955534 r 2772.47723164682
7424 ArcA b3317 b2092 1276265 1188227 145488 r 3416.79557480397
7425 ArcA b3317 b1246 2144774 1188227 1013996 r 2428.17709403577
7426 ArcA b3317 b2990 310579 1188227 1499627 r 2016.69035798756
7427 ArcA b3317 b2993 309257 1188227 1498305 r 3546.96095270304
7428 ArcA b3317 b2287 1045930 1188227 2234978 r 1862.8945219738
7429 ArcA b3317 b2741 582992 1188227 1772040 r 3950.75499113777
7430 ArcA b3317 b0116 3319229 1188227 2188452 r 243.409120617942
7431 ArcA b3317 b0616 2798852 1188227 1668074 r 3257.83731944982
7432 ArcA b3317 b0613 2801833 1188227 1671056 r 3477.51635510172
7433 ArcA b3317 b1296 2091354 1188227 960576 r 1511.9986772481
7436 ArcA b3317 b0221 3205262 1188227 2074484 r 3933.19056238062
7437 ArcA b3317 b4015 765746 1188227 421177 r 1836.7686299586
7438 ArcA b3317 b3845 576246 1188227 610818 r 2666.0223179861
7439 ArcA b3317 b1247 2143773 1188227 1012996 r 1761.8740023055
7440 ArcA b3317 b0429 3001295 1188227 1870518 r 134.551105532433
7441 ArcA b3317 b0720 2694874 1188227 1564096 r 2875.1027807715
7443 ArcA b3317 b2996 305403 1188227 1494451 r 2043.34896676999
7444 ArcA b3317 b2276 1059038 1188227 2248086 r 261.463190525932
7445 ArcA b3317 b2278 1055497 1188227 2244545 r 228.726911403097
7446 ArcA b3317 b2279 1055198 1188227 2244246 r 208.566536146142
7448 ArcA b3317 b4132 907334 1188227 279559 r 3646.4608869423
7451 ArcA b3317 b4467 325084 1188227 1514132 r 3158.38882976748
7452 ArcA b3317 b0614 2801307 1188227 1670530 r 2839.50928859196
7454 ArcA b3317 b4014 764115 1188227 422511 r 2944.717303919
7455 ArcA b3317 b4016 767233 1188227 419258 r 1621.31890755644
7456 ArcA b3317 b3907 648128 1188227 539065 r 3251.02845265925
7457 ArcA b3317 b3081 216860 1188227 1405908 r 4297.99429967048
7458 ArcA b3317 b2995 306379 1188227 1495427 r 3630.04132207885
7460 ArcA b3317 b3605 328464 1188227 858573 r 1516.82563269481
7461 ArcA b3317 b0118 3314353 1188227 2183576 r 810.220957517146
7462 ArcA b3317 b2979 322522 1188227 1511570 r 3917.2132951883
7463 ArcA b3317 b1101 2290040 1188227 1159262 r 227.349950516819
7464 ArcA b3317 b1298 2088657 1188227 957880 r 2314.75268657366
7465 ArcA b3317 b2341 991384 1188227 2180432 r 4214.90023606727
7466 ArcA b3317 b1244 2146722 1188227 1015944 r 3195.65157675238
7469 ArcA b3317 b0313 3120007 1188227 1989230 r 1327.45018738934
7470 ArcA b3318 b1415 1961709 1187907 830092 r 2932.36764407194
7472 ArcA b3318 b2094 1276333 1187907 144716 r 1684.96735873429
7473 ArcA b3318 b3846 577099 1187907 608619 r 3589.06505931559
7474 ArcA b3318 b1245 2146638 1187907 1015022 r 2739.12321738179
7477 ArcA b3318 b1136 2253808 1187907 1122192 r 430.479964690577
7478 ArcA b3318 b3236 67114 1187907 1255323 r 1744.82377333644
7479 ArcA b3318 b2284 1049827 1187907 2238036 r 662.674128059939
7485 ArcA b3318 b3604 327371 1187907 859760 r 1955.6801885789
7486 ArcA b3318 b1276 2112874 1187907 981258 r 3750.86350058223
7487 ArcA b3318 b1300 2087150 1187907 955534 r 2200.83166098636
7488 ArcA b3318 b2092 1277104 1187907 145488 r 3210.95873533124
7489 ArcA b3318 b1246 2145613 1187907 1013996 r 2080.54944666066
7490 ArcA b3318 b2990 311418 1187907 1499627 r 1906.97666477595
7491 ArcA b3318 b2993 310096 1187907 1498305 r 3014.37456199458
7492 ArcA b3318 b2287 1046769 1187907 2234978 r 1044.30598964097
7493 ArcA b3318 b2741 583831 1187907 1772040 r 3859.83782042718
7494 ArcA b3318 b0116 3320068 1187907 2188452 r 130.399386501624
7495 ArcA b3318 b0616 2799691 1187907 1668074 r 3527.36913293746
7496 ArcA b3318 b0613 2802672 1187907 1671056 r 3367.55831426866
7497 ArcA b3318 b1296 2092193 1187907 960576 r 1310.76122920996
7500 ArcA b3318 b0221 3206101 1187907 2074484 r 3447.87746301982
7501 ArcA b3318 b4015 765426 1187907 421177 r 1917.21881901884
7502 ArcA b3318 b3845 575926 1187907 610818 r 2413.89974936823
7503 ArcA b3318 b1247 2144612 1187907 1012996 r 2612.19543679258
7504 ArcA b3318 b0429 3002134 1187907 1870518 r 128.160056179763
7505 ArcA b3318 b0720 2695713 1187907 1564096 r 1517.49925864891
7507 ArcA b3318 b2996 306242 1187907 1494451 r 1158.12348219005
7508 ArcA b3318 b2276 1059877 1187907 2248086 r 305.057371653268
7509 ArcA b3318 b2278 1056336 1187907 2244545 r 171.440951933895
7510 ArcA b3318 b2279 1056037 1187907 2244246 r 181.865334794732
7512 ArcA b3318 b4132 907014 1187907 279559 r 3999.10865068705
7515 ArcA b3318 b4467 325923 1187907 1514132 r 3593.45237898041
7516 ArcA b3318 b0614 2802146 1187907 1670530 r 2811.04446780907
7518 ArcA b3318 b4014 763795 1187907 422511 r 2554.33748749064
7519 ArcA b3318 b4016 766913 1187907 419258 r 1569.35496303418
7520 ArcA b3318 b3907 647808 1187907 539065 r 3114.66210045327
7521 ArcA b3318 b3081 217699 1187907 1405908 r 4220.99040510636
7522 ArcA b3318 b2995 307218 1187907 1495427 r 3102.09928919111
7524 ArcA b3318 b3605 328144 1187907 858573 r 1515.99703165936
7525 ArcA b3318 b0118 3315192 1187907 2183576 r 1052.23286396121
7526 ArcA b3318 b2979 323361 1187907 1511570 r 3983.25256542942
7527 ArcA b3318 b1101 2290879 1187907 1159262 r 283.247241822405
7528 ArcA b3318 b1298 2089496 1187907 957880 r 1806.95185326007
7529 ArcA b3318 b2341 992223 1187907 2180432 r 3922.45152933723
7530 ArcA b3318 b1244 2147561 1187907 1015944 r 2714.68524879036
7533 ArcA b3318 b0313 3120846 1187907 1989230 r 1953.55675627815
7536 ArcA b1415 b3846 2539110 830092 608619 r 7.14142842854285
7537 ArcA b1415 b1245 183490 830092 1015022 r 2776.86189789842
7540 ArcA b1415 b1136 290660 830092 1122192 r 79.3221280602078
7543 ArcA b1415 b3311 1958641 830092 1191023 r 3559.13093324761
7544 ArcA b1415 b3312 1958895 830092 1190832 r 3758.55331211358
7545 ArcA b1415 b3314 1959509 830092 1189708 r 3393.89157163278
7546 ArcA b1415 b3316 1960575 830092 1189065 r 3009.007477558
7547 ArcA b1415 b3320 1962624 830092 1186665 r 2710.04225059315
7548 ArcA b1415 b3604 2289382 830092 859760 r 17.4928556845359
7550 ArcA b1415 b1300 124002 830092 955534 r 234.365099790903
7552 ArcA b1415 b1246 182465 830092 1013996 r 2223.78730997369
7553 ArcA b1415 b2990 1650043 830092 1499627 r 4253.8212233238
7554 ArcA b1415 b2993 1651119 830092 1498305 r 3160.89860640926
7556 ArcA b1415 b2741 1376886 830092 1772040 r 552.360389600848
7557 ArcA b1415 b0116 1356920 830092 2188452 r 601.310236067872
7563 ArcA b1415 b0221 1242953 830092 2074484 r 18.5472369909914
7564 ArcA b1415 b4015 2727437 830092 421177 r 26.944387170615
7565 ArcA b1415 b3845 2537937 830092 610818 r 8.30662386291808
7566 ArcA b1415 b1247 181464 830092 1012996 r 1672.09569104163
7568 ArcA b1415 b0720 732565 830092 1564096 r 9.48683298050514
7570 ArcA b1415 b2996 1654481 830092 1494451 r 3466.38139851921
7574 ArcA b1415 b3321 1963286 830092 1186321 r 3346.83611788806
7575 ArcA b1415 b4132 2869025 830092 279559 r 1968.97943107591
7578 ArcA b1415 b4467 1634563 830092 1514132 r 225.022221124937
7581 ArcA b1415 b4014 2725806 830092 422511 r 23.43074902772
7582 ArcA b1415 b4016 2728924 830092 419258 r 52.1536192416212
7583 ArcA b1415 b3907 2609819 830092 539065 r 1113.18462080645
7585 ArcA b1415 b2995 1653313 830092 1495427 r 3131.48271590313
7587 ArcA b1415 b3605 2290155 830092 858573 r 9.16515138991168
7588 ArcA b1415 b0118 1352044 830092 2183576 r 43.2319326424346
7589 ArcA b1415 b2979 1636849 830092 1511570 r 93.0053761886914
7590 ArcA b1415 b1101 327731 830092 1159262 r 2891.69154648278
7591 ArcA b1415 b1298 126348 830092 957880 r 21.540659228538
7592 ArcA b1415 b2341 967342 830092 2180432 r 5.29150262212918
7593 ArcA b1415 b1244 184413 830092 1015944 r 3464.77632755709
7596 ArcA b1415 b0313 1157698 830092 1989230 r 96.1561230499649
7659 ArcA b2094 b3846 1853734 144716 608619 r 1198.40811078697
7660 ArcA b2094 b1245 869853 144716 1015022 r 59.2452529743945
7663 ArcA b2094 b1136 977023 144716 1122192 r 1502.39808306587
7665 ArcA b2094 b2284 225169 144716 2238036 r 77.485482511242
7666 ArcA b2094 b3311 1273265 144716 1191023 r 2315.51981205085
7667 ArcA b2094 b3312 1273519 144716 1190832 r 1700.38819097287
7668 ArcA b2094 b3314 1274133 144716 1189708 r 1390.24745998689
7669 ArcA b2094 b3316 1275199 144716 1189065 r 2181.60605976423
7670 ArcA b2094 b3320 1277248 144716 1186665 r 2163.74675043084
7671 ArcA b2094 b3604 1604006 144716 859760 r 557.677326058717
7673 ArcA b2094 b1300 810365 144716 955534 r 3267.49690129922
7675 ArcA b2094 b1246 868828 144716 1013996 r 21.3541565040626
7676 ArcA b2094 b2990 964667 144716 1499627 r 294.040813493637
7677 ArcA b2094 b2993 965743 144716 1498305 r 388.682389619082
7678 ArcA b2094 b2287 228902 144716 2234978 r 104.441371113175
7679 ArcA b2094 b2741 691510 144716 1772040 r 776.918914688013
7680 ArcA b2094 b0116 2043283 144716 2188452 r 1855.45088859824
7681 ArcA b2094 b0616 1522906 144716 1668074 r 956.686991654011
7682 ArcA b2094 b0613 1525887 144716 1671056 r 2035.99435166211
7683 ArcA b2094 b1296 815408 144716 960576 r 1896.08227669582
7686 ArcA b2094 b0221 1929316 144716 2074484 r 1169.97435869339
7687 ArcA b2094 b4015 2042061 144716 421177 r 144.416065588286
7688 ArcA b2094 b3845 1852561 144716 610818 r 1750.45479804535
7689 ArcA b2094 b1247 867827 144716 1012996 r 64.6606526413088
7690 ArcA b2094 b0429 1725349 144716 1870518 r 886.433302623497
7691 ArcA b2094 b0720 1418928 144716 1564096 r 446.9832211616
7693 ArcA b2094 b2996 969105 144716 1494451 r 58.5832740635072
7694 ArcA b2094 b2276 214999 144716 2248086 r 20.9045449603669
7695 ArcA b2094 b2278 218156 144716 2244545 r 27.2763633939717
7696 ArcA b2094 b2279 219994 144716 2244246 r 59.6992462263972
7697 ArcA b2094 b3321 1277910 144716 1186321 r 1312.02591437822
7698 ArcA b2094 b4132 2183649 144716 279559 r 900.719157118356
7701 ArcA b2094 b4467 949187 144716 1514132 r 958.61410379777
7702 ArcA b2094 b0614 1525361 144716 1670530 r 1644.48897837596
7704 ArcA b2094 b4014 2040430 144716 422511 r 287.224650752682
7705 ArcA b2094 b4016 2043548 144716 419258 r 135.830777072061
7706 ArcA b2094 b3907 1924443 144716 539065 r 1525.81846888809
7708 ArcA b2094 b2995 967937 144716 1495427 r 180.99723754798
7710 ArcA b2094 b3605 1604779 144716 858573 r 1087.30078635123
7711 ArcA b2094 b0118 2038407 144716 2183576 r 1064.62387724492
7712 ArcA b2094 b2979 951473 144716 1511570 r 1355.49843231189
7713 ArcA b2094 b1101 1014094 144716 1159262 r 230.045647644114
7714 ArcA b2094 b1298 812711 144716 957880 r 3550.34195536148
7715 ArcA b2094 b2341 281966 144716 2180432 r 312.825830135556
7716 ArcA b2094 b1244 870776 144716 1015944 r 84
7719 ArcA b2094 b0313 1844061 144716 1989230 r 4089.98777504285
7720 ArcA b3846 b1245 2724039 608619 1015022 r 3321.7618818934
7723 ArcA b3846 b1136 2831209 608619 1122192 r 271.753564834024
7724 ArcA b3846 b3236 644515 608619 1255323 r 72.8285658241325
7725 ArcA b3846 b2284 1627228 608619 2238036 r 332.603367391252
7726 ArcA b3846 b3311 580215 608619 1191023 r 3754.90372712803
7727 ArcA b3846 b3312 580024 608619 1190832 r 3749.12629821936
7728 ArcA b3846 b3314 578900 608619 1189708 r 3686.37287858946
7729 ArcA b3846 b3316 578257 608619 1189065 r 3572.97215214449
7730 ArcA b3846 b3320 575857 608619 1186665 r 3505.42779129737
7731 ArcA b3846 b3604 248952 608619 859760 r 15.4272486205415
7732 ArcA b3846 b1276 2690275 608619 981258 r 96.6074531286278
7733 ArcA b3846 b1300 2664551 608619 955534 r 289.185061854861
7734 ArcA b3846 b2092 1854505 608619 145488 r 298.147614446267
7735 ArcA b3846 b1246 2723014 608619 1013996 r 3195.69835873163
7736 ArcA b3846 b2990 888819 608619 1499627 r 4166.77609189647
7737 ArcA b3846 b2993 887497 608619 1498305 r 3134.37234546248
7738 ArcA b3846 b2287 1624170 608619 2234978 r 172.580416038437
7739 ArcA b3846 b2741 1161232 608619 1772040 r 430.86888957083
7740 ArcA b3846 b0116 3897469 608619 2188452 r 2069.61590639423
7741 ArcA b3846 b0616 3377092 608619 1668074 r 2253.99977817213
7742 ArcA b3846 b0613 3380073 608619 1671056 r 1499.77931709968
7743 ArcA b3846 b1296 2669594 608619 960576 r 245.955280488141
7746 ArcA b3846 b0221 3783502 608619 2074484 r 2.23606797749979
7747 ArcA b3846 b4015 186138 608619 421177 r 87.9715863219483
7749 ArcA b3846 b1247 2722013 608619 1012996 r 3605.17627863049
7750 ArcA b3846 b0429 3579535 608619 1870518 r 691.511388192559
7751 ArcA b3846 b0720 3273114 608619 1564096 r 53.4789678284838
7753 ArcA b3846 b2996 883643 608619 1494451 r 3824.71959756529
7754 ArcA b3846 b2276 1637278 608619 2248086 r 1034.9251180641
7755 ArcA b3846 b2278 1633737 608619 2244545 r 612.668752263407
7756 ArcA b3846 b2279 1633438 608619 2244246 r 1363.18927519255
7757 ArcA b3846 b3321 575513 608619 1186321 r 4001.82458386171
7758 ArcA b3846 b4132 327726 608619 279559 r 629.442610569066
7761 ArcA b3846 b4467 903324 608619 1514132 r 20.8326666559997
7762 ArcA b3846 b0614 3379547 608619 1670530 r 1382.52088591818
7764 ArcA b3846 b4014 184507 608619 422511 r 118.983192090312
7765 ArcA b3846 b4016 187625 608619 419258 r 188.793538025008
7766 ArcA b3846 b3907 68520 608619 539065 r 209.406303630048
7767 ArcA b3846 b3081 795100 608619 1405908 r 3.87298334620742
7768 ArcA b3846 b2995 884619 608619 1495427 r 3001.7508224368
7770 ArcA b3846 b3605 247765 608619 858573 r 19.7484176581315
7771 ArcA b3846 b0118 3892593 608619 2183576 r 95.0894315894254
7772 ArcA b3846 b2979 900762 608619 1511570 r 10.9544511501033
7773 ArcA b3846 b1101 2868280 608619 1159262 r 3863.23879665754
7774 ArcA b3846 b1298 2666897 608619 957880 r 86.9482604771366
7775 ArcA b3846 b2341 1569624 608619 2180432 r 8.94427190999916
7776 ArcA b3846 b1244 2724962 608619 1015944 r 4204.29899031931
7779 ArcA b3846 b0313 3698247 608619 1989230 r 233.375234333037
7782 ArcA b1245 b1136 106262 1015022 1122192 r 4056.00295857881
7783 ArcA b1245 b3236 2078586 1015022 1255323 r 3398.32517572995
7784 ArcA b1245 b2284 1095474 1015022 2238036 r 1020.1695937441
7785 ArcA b1245 b3311 2143570 1015022 1191023 r 2352.30525230039
7786 ArcA b1245 b3312 2143824 1015022 1190832 r 3085.50935827458
7787 ArcA b1245 b3314 2144438 1015022 1189708 r 2963.12318339957
7788 ArcA b1245 b3316 2145504 1015022 1189065 r 2571.14099185556
7789 ArcA b1245 b3320 2147553 1015022 1186665 r 1899.08530614083
7790 ArcA b1245 b3604 2474311 1015022 859760 r 3229.21956515812
7791 ArcA b1245 b1276 31089 1015022 981258 r 2377.82316415666
7792 ArcA b1245 b1300 58001 1015022 955534 r 2118.77322996115
7793 ArcA b1245 b2092 868179 1015022 145488 r 63.3087671653777
7795 ArcA b1245 b2990 1834972 1015022 1499627 r 1094.56109925394
7796 ArcA b1245 b2993 1836048 1015022 1498305 r 1104.04211876178
7797 ArcA b1245 b2287 1099207 1015022 2234978 r 1043.70541820956
7799 ArcA b1245 b0116 1172522 1015022 2188452 r 3291.50269633795
7800 ArcA b1245 b0616 652145 1015022 1668074 r 2520.6229388784
7801 ArcA b1245 b0613 655126 1015022 1671056 r 4186.41087328991
7802 ArcA b1245 b1296 53060 1015022 960576 r 3820.55977573967
7805 ArcA b1245 b0221 1058555 1015022 2074484 r 3761.95693755258
7806 ArcA b1245 b4015 2912366 1015022 421177 r 2428.1344690935
7807 ArcA b1245 b3845 2722866 1015022 610818 r 3320.62569405225
7810 ArcA b1245 b0720 548167 1015022 1564096 r 3545.76197734704
7812 ArcA b1245 b2996 1839410 1015022 1494451 r 305.821843562555
7813 ArcA b1245 b2276 1085304 1015022 2248086 r 347.491007077881
7814 ArcA b1245 b2278 1088461 1015022 2244545 r 1188.53649502235
7815 ArcA b1245 b2279 1090299 1015022 2244246 r 1037.57312995278
7816 ArcA b1245 b3321 2148215 1015022 1186321 r 3003.78561152423
7817 ArcA b1245 b4132 3053954 1015022 279559 r 3948.61368077456
7820 ArcA b1245 b4467 1819492 1015022 1514132 r 2173.79299842464
7821 ArcA b1245 b0614 654600 1015022 1670530 r 3879.07385853892
7823 ArcA b1245 b4014 2910735 1015022 422511 r 1285.51312712084
7824 ArcA b1245 b4016 2913853 1015022 419258 r 1765.45574852501
7825 ArcA b1245 b3907 2794748 1015022 539065 r 4128.75380714326
7826 ArcA b1245 b3081 1926921 1015022 1405908 r 1949.30756936919
7827 ArcA b1245 b2995 1838242 1015022 1495427 r 651.969324431756
7829 ArcA b1245 b3605 2475084 1015022 858573 r 4033.18670532371
7830 ArcA b1245 b0118 1167646 1015022 2183576 r 3446.91644807356
7831 ArcA b1245 b2979 1821778 1015022 1511570 r 2683.26256635462
7832 ArcA b1245 b1101 143333 1015022 1159262 r 160.168661104474
7833 ArcA b1245 b1298 56378 1015022 957880 r 3359.09452084933
7834 ArcA b1245 b2341 1152271 1015022 2180432 r 3201.80324192477
7838 ArcA b1245 b0313 973300 1015022 1989230 r 3233.98886825543
7954 ArcA b1136 b3236 2185756 1122192 1255323 r 2
7955 ArcA b1136 b2284 1202644 1122192 2238036 r 76.4198926981712
7956 ArcA b1136 b3311 2250740 1122192 1191023 r 2302.86886296202
7957 ArcA b1136 b3312 2250994 1122192 1190832 r 3229.86934720276
7958 ArcA b1136 b3314 2251608 1122192 1189708 r 1721.9346677502
7959 ArcA b1136 b3316 2252674 1122192 1189065 r 2773.1018733541
7960 ArcA b1136 b3320 2254723 1122192 1186665 r 1322.81858166568
7961 ArcA b1136 b3604 2581481 1122192 859760 r 140.491992654386
7963 ArcA b1136 b1300 165171 1122192 955534 r 1586.62787067415
7964 ArcA b1136 b2092 975349 1122192 145488 r 2117.44326960606
7965 ArcA b1136 b1246 107182 1122192 1013996 r 3565.08372973203
7966 ArcA b1136 b2990 1942142 1122192 1499627 r 4053.36156788411
7967 ArcA b1136 b2993 1943218 1122192 1498305 r 3557.85609602188
7968 ArcA b1136 b2287 1206377 1122192 2234978 r 241.06430677311
7969 ArcA b1136 b2741 1668985 1122192 1772040 r 281.73214229122
7970 ArcA b1136 b0116 1065010 1122192 2188452 r 9.16515138991168
7971 ArcA b1136 b0616 544633 1122192 1668074 r 4099.7292593536
7972 ArcA b1136 b0613 547614 1122192 1671056 r 1269.76375755492
7973 ArcA b1136 b1296 160230 1122192 960576 r 224.899977767896
7976 ArcA b1136 b0221 951043 1122192 2074484 r 258.313762699551
7977 ArcA b1136 b4015 3019536 1122192 421177 r 12
7978 ArcA b1136 b3845 2830036 1122192 610818 r 375.079991468486
7979 ArcA b1136 b1247 108192 1122192 1012996 r 4100.49923789775
7980 ArcA b1136 b0429 747076 1122192 1870518 r 20.1246117974981
7981 ArcA b1136 b0720 440655 1122192 1564096 r 2.82842712474619
7983 ArcA b1136 b2996 1946580 1122192 1494451 r 3860.49919051928
7984 ArcA b1136 b2276 1192474 1122192 2248086 r 449.966665432007
7985 ArcA b1136 b2278 1195631 1122192 2244545 r 56.4800849857718
7986 ArcA b1136 b2279 1197469 1122192 2244246 r 48.0624593627917
7987 ArcA b1136 b3321 2255385 1122192 1186321 r 754.269182719273
7988 ArcA b1136 b4132 3161124 1122192 279559 r 3093.37323968512
7991 ArcA b1136 b4467 1926662 1122192 1514132 r 848.311263629099
7992 ArcA b1136 b0614 547088 1122192 1670530 r 1628.71728670141
7994 ArcA b1136 b4014 3017905 1122192 422511 r 91.8477000256403
7995 ArcA b1136 b4016 3021023 1122192 419258 r 198.680648277581
7996 ArcA b1136 b3907 2901918 1122192 539065 r 2812.71559173693
7997 ArcA b1136 b3081 2034091 1122192 1405908 r 2708.91860342831
7998 ArcA b1136 b2995 1945412 1122192 1495427 r 4170.47815004467
8000 ArcA b1136 b3605 2582254 1122192 858573 r 57.393379409127
8001 ArcA b1136 b0118 1060134 1122192 2183576 r 17.8885438199983
8002 ArcA b1136 b2979 1928948 1122192 1511570 r 1691.62495843494
8003 ArcA b1136 b1101 35821 1122192 1159262 r 1073.36247372451
8004 ArcA b1136 b1298 163548 1122192 957880 r 233.055787312823
8005 ArcA b1136 b2341 1259441 1122192 2180432 r 556.692913552885
8006 ArcA b1136 b1244 105327 1122192 1015944 r 2269.97092492393
8010 ArcA b3236 b2284 981775 1255323 2238036 r 71.1055553385247
8011 ArcA b3236 b3311 64046 1255323 1191023 r 3231.84993463496
8012 ArcA b3236 b3312 64300 1255323 1190832 r 3225.59560391566
8013 ArcA b3236 b3314 64914 1255323 1189708 r 1643.76153988345
8014 ArcA b3236 b3316 65980 1255323 1189065 r 2431.12731052901
8015 ArcA b3236 b3320 68029 1255323 1186665 r 1954.91176271462
8016 ArcA b3236 b3604 394787 1255323 859760 r 54.9636243346452
8018 ArcA b3236 b1300 2019098 1255323 955534 r 528.982041283066
8020 ArcA b3236 b1246 2077561 1255323 1013996 r 3035.51972485767
8021 ArcA b3236 b2990 243366 1255323 1499627 r 3307.89389188952
8022 ArcA b3236 b2993 242044 1255323 1498305 r 3359.96354146887
8023 ArcA b3236 b2287 978717 1255323 2234978 r 38.2361085886103
8024 ArcA b3236 b2741 515779 1255323 1772040 r 177.988763690296
8025 ArcA b3236 b0116 3252016 1255323 2188452 r 160.15617378047
8028 ArcA b3236 b1296 2024141 1255323 960576 r 261.581727190567
8031 ArcA b3236 b0221 3138049 1255323 2074484 r 68.7022561492706
8032 ArcA b3236 b4015 832842 1255323 421177 r 4.89897948556636
8033 ArcA b3236 b3845 643342 1255323 610818 r 51
8034 ArcA b3236 b1247 2076560 1255323 1012996 r 3402.40062308952
8038 ArcA b3236 b2996 238190 1255323 1494451 r 2911.69435209124
8039 ArcA b3236 b2276 991825 1255323 2248086 r 238.533016582611
8040 ArcA b3236 b2278 988284 1255323 2244545 r 73.2734604068895
8041 ArcA b3236 b2279 987985 1255323 2244246 r 68.3520299625402
8042 ArcA b3236 b3321 68691 1255323 1186321 r 2585.88688847753
8043 ArcA b3236 b4132 974430 1255323 279559 r 2389.22121202705
8046 ArcA b3236 b4467 257871 1255323 1514132 r 355.668384875575
8049 ArcA b3236 b4014 831211 1255323 422511 r 3.46410161513775
8050 ArcA b3236 b4016 834329 1255323 419258 r 76
8053 ArcA b3236 b2995 239166 1255323 1495427 r 2461.80482573254
8055 ArcA b3236 b3605 395560 1255323 858573 r 27.9284800875379
8056 ArcA b3236 b0118 3247140 1255323 2183576 r 45.4422710700071
8057 ArcA b3236 b2979 255309 1255323 1511570 r 534.245262028593
8059 ArcA b3236 b1298 2021444 1255323 957880 r 199.592084011366
8060 ArcA b3236 b2341 924171 1255323 2180432 r 32.4961536185438
8061 ArcA b3236 b1244 2079509 1255323 1015944 r 4004.48198897186
8064 ArcA b3236 b0313 3052794 1255323 1989230 r 375.874979215164
8065 ArcA b2284 b3311 1046759 2238036 1191023 r 775.185139176442
8066 ArcA b2284 b3312 1047013 2238036 1190832 r 1131.80740411079
8067 ArcA b2284 b3314 1047627 2238036 1189708 r 928.704473985132
8068 ArcA b2284 b3316 1048693 2238036 1189065 r 985.196427114918
8069 ArcA b2284 b3320 1050742 2238036 1186665 r 600.489800079902
8070 ArcA b2284 b3604 1377500 2238036 859760 r 39.4715087119811
8072 ArcA b2284 b1300 1035986 2238036 955534 r 1054.2807975108
8073 ArcA b2284 b2092 225940 2238036 145488 r 63.4034699365894
8074 ArcA b2284 b1246 1094449 2238036 1013996 r 896.397233373687
8075 ArcA b2284 b2990 738161 2238036 1499627 r 3503.4194724583
8076 ArcA b2284 b2993 739237 2238036 1498305 r 1513.38693003475
8078 ArcA b2284 b2741 465004 2238036 1772040 r 1975.38856937059
8079 ArcA b2284 b0116 2268904 2238036 2188452 r 211.96461968923
8080 ArcA b2284 b0616 1748527 2238036 1668074 r 3204.99609984162
8081 ArcA b2284 b0613 1751508 2238036 1671056 r 3978.47709557313
8085 ArcA b2284 b0221 2154937 2238036 2074484 r 357.415724332324
8086 ArcA b2284 b4015 1815555 2238036 421177 r 108.16653826392
8087 ArcA b2284 b3845 1626055 2238036 610818 r 172.464489098481
8088 ArcA b2284 b1247 1093448 2238036 1012996 r 860.839125504876
8089 ArcA b2284 b0429 1950970 2238036 1870518 r 25.9229627936314
8090 ArcA b2284 b0720 1644549 2238036 1564096 r 54.1109970338748
8092 ArcA b2284 b2996 742599 2238036 1494451 r 607.57715559425
8096 ArcA b2284 b3321 1051404 2238036 1186321 r 513.229967948092
8097 ArcA b2284 b4132 1957143 2238036 279559 r 3426.23641916316
8100 ArcA b2284 b4467 722681 2238036 1514132 r 972.074071251774
8101 ArcA b2284 b0614 1750982 2238036 1670530 r 3018.5486578818
8103 ArcA b2284 b4014 1813924 2238036 422511 r 321.815164341272
8104 ArcA b2284 b4016 1817042 2238036 419258 r 55.4436651025164
8105 ArcA b2284 b3907 1697937 2238036 539065 r 2266.91729006596
8106 ArcA b2284 b3081 830110 2238036 1405908 r 1094.06855361079
8107 ArcA b2284 b2995 741431 2238036 1495427 r 1276.06034340074
8109 ArcA b2284 b3605 1378273 2238036 858573 r 27.1293199325011
8110 ArcA b2284 b0118 2264028 2238036 2183576 r 18.7349939951952
8111 ArcA b2284 b2979 724967 2238036 1511570 r 1157.30030674843
8112 ArcA b2284 b1101 1239715 2238036 1159262 r 757.587618695025
8113 ArcA b2284 b1298 1038332 2238036 957880 r 492.040648727318
8114 ArcA b2284 b2341 55460 2238036 2180432 r 111.166541729065
8115 ArcA b2284 b1244 1096397 2238036 1015944 r 1521.49794610443
8118 ArcA b2284 b0313 2069682 2238036 1989230 r 1485.2245621454
8123 ArcA b3311 b3604 330487 1191023 859760 r 2220.31349137909
8124 ArcA b3311 b1276 2109806 1191023 981258 r 4055.33574442364
8125 ArcA b3311 b1300 2084082 1191023 955534 r 1752.30904808484
8126 ArcA b3311 b2092 1274036 1191023 145488 r 3571.78946747986
8127 ArcA b3311 b1246 2142545 1191023 1013996 r 2489.50898773232
8128 ArcA b3311 b2990 308350 1191023 1499627 r 2298.06875441097
8129 ArcA b3311 b2993 307028 1191023 1498305 r 1847.85794908591
8130 ArcA b3311 b2287 1043701 1191023 2234978 r 2090.73671226197
8131 ArcA b3311 b2741 580763 1191023 1772040 r 4010.46605770451
8132 ArcA b3311 b0116 3317000 1191023 2188452 r 315.689721087019
8133 ArcA b3311 b0616 2796623 1191023 1668074 r 2750.80642721366
8134 ArcA b3311 b0613 2799604 1191023 1671056 r 2714.54084515227
8135 ArcA b3311 b1296 2089125 1191023 960576 r 1738.48209654284
8138 ArcA b3311 b0221 3203033 1191023 2074484 r 3875.52319048668
8139 ArcA b3311 b4015 768542 1191023 421177 r 3414.45193259475
8140 ArcA b3311 b3845 579042 1191023 610818 r 2775.97460363023
8141 ArcA b3311 b1247 2141544 1191023 1012996 r 1948.86428465401
8142 ArcA b3311 b0429 2999066 1191023 1870518 r 197.276455767028
8143 ArcA b3311 b0720 2692645 1191023 1564096 r 3619.67167019331
8145 ArcA b3311 b2996 303174 1191023 1494451 r 1565
8146 ArcA b3311 b2276 1056809 1191023 2248086 r 391.152144312159
8147 ArcA b3311 b2278 1053268 1191023 2244545 r 316.253063226272
8148 ArcA b3311 b2279 1052969 1191023 2244246 r 303.733435762347
8150 ArcA b3311 b4132 910130 1191023 279559 r 3558.97232357882
8153 ArcA b3311 b4467 322855 1191023 1514132 r 3895.21039226381
8154 ArcA b3311 b0614 2799078 1191023 1670530 r 2554.85185480489
8156 ArcA b3311 b4014 766911 1191023 422511 r 3898.68567596825
8157 ArcA b3311 b4016 770029 1191023 419258 r 3081.37972343559
8158 ArcA b3311 b3907 650924 1191023 539065 r 3290.44495471357
8159 ArcA b3311 b3081 214631 1191023 1405908 r 4116.89069565856
8160 ArcA b3311 b2995 304150 1191023 1495427 r 3524.11520810543
8162 ArcA b3311 b3605 331260 1191023 858573 r 1323.3480267866
8163 ArcA b3311 b0118 3312124 1191023 2183576 r 1292.47321055409
8164 ArcA b3311 b2979 320293 1191023 1511570 r 4134.34517185007
8165 ArcA b3311 b1101 2287811 1191023 1159262 r 269.332508249561
8166 ArcA b3311 b1298 2086428 1191023 957880 r 2413.61140202809
8167 ArcA b3311 b2341 989155 1191023 2180432 r 4018.98245828468
8168 ArcA b3311 b1244 2144493 1191023 1015944 r 3326.76118770194
8171 ArcA b3311 b0313 3117778 1191023 1989230 r 2265.70585028154
8175 ArcA b3312 b3604 330296 1190832 859760 r 1625.17506749273
8176 ArcA b3312 b1276 2110060 1190832 981258 r 3891.49971090838
8177 ArcA b3312 b1300 2084336 1190832 955534 r 1856.36203365615
8178 ArcA b3312 b2092 1274290 1190832 145488 r 3109.15133115131
8179 ArcA b3312 b1246 2142799 1190832 1013996 r 2121.49946971476
8180 ArcA b3312 b2990 308604 1190832 1499627 r 2396.61427851876
8181 ArcA b3312 b2993 307282 1190832 1498305 r 3161.6864170882
8182 ArcA b3312 b2287 1043955 1190832 2234978 r 1930.11605868663
8183 ArcA b3312 b2741 581017 1190832 1772040 r 4151.84392770249
8184 ArcA b3312 b0116 3317254 1190832 2188452 r 285.825121359197
8185 ArcA b3312 b0616 2796877 1190832 1668074 r 2244.68260562602
8186 ArcA b3312 b0613 2799858 1190832 1671056 r 2441.08766741385
8187 ArcA b3312 b1296 2089379 1190832 960576 r 2041.35592193032
8190 ArcA b3312 b0221 3203287 1190832 2074484 r 3962.93224771759
8191 ArcA b3312 b4015 768351 1190832 421177 r 3343.23645589121
8192 ArcA b3312 b3845 578851 1190832 610818 r 3231.65545812049
8193 ArcA b3312 b1247 2141798 1190832 1012996 r 855.686858611256
8194 ArcA b3312 b0429 2999320 1190832 1870518 r 177.701997737786
8195 ArcA b3312 b0720 2692899 1190832 1564096 r 3788.39068734997
8197 ArcA b3312 b2996 303428 1190832 1494451 r 1552.9793945832
8198 ArcA b3312 b2276 1057063 1190832 2248086 r 223.150173649944
8199 ArcA b3312 b2278 1053522 1190832 2244545 r 324.76145091436
8200 ArcA b3312 b2279 1053223 1190832 2244246 r 315.542390179196
8202 ArcA b3312 b4132 909939 1190832 279559 r 2810.71965873511
8205 ArcA b3312 b4467 323109 1190832 1514132 r 3726.85390108064
8206 ArcA b3312 b0614 2799332 1190832 1670530 r 2413.25340567459
8208 ArcA b3312 b4014 766720 1190832 422511 r 3717.92495889844
8209 ArcA b3312 b4016 769838 1190832 419258 r 2882.73758778006
8210 ArcA b3312 b3907 650733 1190832 539065 r 2978.62384332094
8211 ArcA b3312 b3081 214885 1190832 1405908 r 4220.47153763653
8212 ArcA b3312 b2995 304404 1190832 1495427 r 3336.10251641043
8214 ArcA b3312 b3605 331069 1190832 858573 r 1952.96697360708
8215 ArcA b3312 b0118 3312378 1190832 2183576 r 1049.51989023553
8216 ArcA b3312 b2979 320547 1190832 1511570 r 3897.2286307067
8217 ArcA b3312 b1101 2288065 1190832 1159262 r 284.181280171654
8218 ArcA b3312 b1298 2086682 1190832 957880 r 2159.44437298116
8219 ArcA b3312 b2341 989409 1190832 2180432 r 4233.95276308085
8220 ArcA b3312 b1244 2144747 1190832 1015944 r 3481.74525202519
8223 ArcA b3312 b0313 3118032 1190832 1989230 r 2542.02812730308
8226 ArcA b3314 b3604 329172 1189708 859760 r 2430.52710332553
8227 ArcA b3314 b1276 2110674 1189708 981258 r 3899.46919464689
8228 ArcA b3314 b1300 2084950 1189708 955534 r 2032.18503094576
8229 ArcA b3314 b2092 1274904 1189708 145488 r 2916.85052753822
8230 ArcA b3314 b1246 2143413 1189708 1013996 r 1905.81950876782
8231 ArcA b3314 b2990 309218 1189708 1499627 r 2467.33884985423
8232 ArcA b3314 b2993 307896 1189708 1498305 r 2565.98830862496
8233 ArcA b3314 b2287 1044569 1189708 2234978 r 1332.98612145813
8234 ArcA b3314 b2741 581631 1189708 1772040 r 3975.11257702219
8235 ArcA b3314 b0116 3317868 1189708 2188452 r 89.5265323800716
8236 ArcA b3314 b0616 2797491 1189708 1668074 r 2500.6273212936
8237 ArcA b3314 b0613 2800472 1189708 1671056 r 2465.13184231594
8238 ArcA b3314 b1296 2089993 1189708 960576 r 1823.63483186739
8241 ArcA b3314 b0221 3203901 1189708 2074484 r 3411.30224401181
8242 ArcA b3314 b4015 767227 1189708 421177 r 2636.85987492699
8243 ArcA b3314 b3845 577727 1189708 610818 r 2685.56139382439
8244 ArcA b3314 b1247 2142412 1189708 1012996 r 1345.32821274215
8245 ArcA b3314 b0429 2999934 1189708 1870518 r 114.446494048529
8246 ArcA b3314 b0720 2693513 1189708 1564096 r 3537.6034260499
8248 ArcA b3314 b2996 304042 1189708 1494451 r 1413.45321818587
8249 ArcA b3314 b2276 1057677 1189708 2248086 r 304.064137970922
8250 ArcA b3314 b2278 1054136 1189708 2244545 r 252.3489647294
8251 ArcA b3314 b2279 1053837 1189708 2244246 r 260.499520153109
8253 ArcA b3314 b4132 908815 1189708 279559 r 3479.38572164686
8256 ArcA b3314 b4467 323723 1189708 1514132 r 3888.47990865325
8257 ArcA b3314 b0614 2799946 1189708 1670530 r 3128.02621472391
8259 ArcA b3314 b4014 765596 1189708 422511 r 3526.72596043412
8260 ArcA b3314 b4016 768714 1189708 419258 r 2114.57229717974
8261 ArcA b3314 b3907 649609 1189708 539065 r 2715.9720175289
8262 ArcA b3314 b3081 215499 1189708 1405908 r 4151.49924725996
8263 ArcA b3314 b2995 305018 1189708 1495427 r 3199.52730883797
8265 ArcA b3314 b3605 329945 1189708 858573 r 1550.90683150214
8266 ArcA b3314 b0118 3312992 1189708 2183576 r 971.925923103196
8267 ArcA b3314 b2979 321161 1189708 1511570 r 3896.18313224622
8268 ArcA b3314 b1101 2288679 1189708 1159262 r 272.605942708518
8269 ArcA b3314 b1298 2087296 1189708 957880 r 2914.42550084918
8270 ArcA b3314 b2341 990023 1189708 2180432 r 4019.93420344164
8271 ArcA b3314 b1244 2145361 1189708 1015944 r 3354.79686419312
8274 ArcA b3314 b0313 3118646 1189708 1989230 r 1603.4344389466
8276 ArcA b3316 b3604 328529 1189065 859760 r 1056.34227407597
8277 ArcA b3316 b1276 2111740 1189065 981258 r 3960.94433184815
8278 ArcA b3316 b1300 2086016 1189065 955534 r 1440.96634242442
8279 ArcA b3316 b2092 1275970 1189065 145488 r 2829.76253420671
8280 ArcA b3316 b1246 2144479 1189065 1013996 r 2843.82981206682
8281 ArcA b3316 b2990 310284 1189065 1499627 r 2945.63185072405
8282 ArcA b3316 b2993 308962 1189065 1498305 r 3945.14689206878
8283 ArcA b3316 b2287 1045635 1189065 2234978 r 1790.18658245447
8284 ArcA b3316 b2741 582697 1189065 1772040 r 4254.45531178787
8285 ArcA b3316 b0116 3318934 1189065 2188452 r 299.759903923123
8286 ArcA b3316 b0616 2798557 1189065 1668074 r 2345.79474805448
8287 ArcA b3316 b0613 2801538 1189065 1671056 r 3787.33679516359
8288 ArcA b3316 b1296 2091059 1189065 960576 r 1711.98948594902
8291 ArcA b3316 b0221 3204967 1189065 2074484 r 4157.77777183918
8292 ArcA b3316 b4015 766584 1189065 421177 r 2882.57940046757
8293 ArcA b3316 b3845 577084 1189065 610818 r 2133.36354145279
8294 ArcA b3316 b1247 2143478 1189065 1012996 r 478.387917907633
8295 ArcA b3316 b0429 3001000 1189065 1870518 r 167.809415707224
8296 ArcA b3316 b0720 2694579 1189065 1564096 r 3361.35820762977
8298 ArcA b3316 b2996 305108 1189065 1494451 r 2747.92357972342
8299 ArcA b3316 b2276 1058743 1189065 2248086 r 305.129480712697
8300 ArcA b3316 b2278 1055202 1189065 2244545 r 794.424319869426
8301 ArcA b3316 b2279 1054903 1189065 2244246 r 469.416659269779
8303 ArcA b3316 b4132 908172 1189065 279559 r 3088.12175925756
8306 ArcA b3316 b4467 324789 1189065 1514132 r 3379.72646822195
8307 ArcA b3316 b0614 2801012 1189065 1670530 r 2890.07958367932
8309 ArcA b3316 b4014 764953 1189065 422511 r 3231.518528494
8310 ArcA b3316 b4016 768071 1189065 419258 r 2744.31375757219
8311 ArcA b3316 b3907 648966 1189065 539065 r 3043.02645404209
8312 ArcA b3316 b3081 216565 1189065 1405908 r 4058.47040151829
8313 ArcA b3316 b2995 306084 1189065 1495427 r 3391.16499156263
8315 ArcA b3316 b3605 329302 1189065 858573 r 1345.8454591817
8316 ArcA b3316 b0118 3314058 1189065 2183576 r 821.598442062788
8317 ArcA b3316 b2979 322227 1189065 1511570 r 2778.90050199715
8318 ArcA b3316 b1101 2289745 1189065 1159262 r 1120.09196051039
8319 ArcA b3316 b1298 2088362 1189065 957880 r 1308.9109977382
8320 ArcA b3316 b2341 991089 1189065 2180432 r 4019.63729707047
8321 ArcA b3316 b1244 2146427 1189065 1015944 r 3729.21439448042
8324 ArcA b3316 b0313 3119712 1189065 1989230 r 1517.6837615261
8325 ArcA b3320 b3604 326129 1186665 859760 r 1882.18011890467
8326 ArcA b3320 b1276 2113789 1186665 981258 r 4056.47038692506
8327 ArcA b3320 b1300 2088065 1186665 955534 r 1829.53600675144
8328 ArcA b3320 b2092 1278019 1186665 145488 r 2812.03787314467
8329 ArcA b3320 b1246 2146528 1186665 1013996 r 2737.49520547526
8330 ArcA b3320 b2990 312333 1186665 1499627 r 2147.70808072233
8331 ArcA b3320 b2993 311011 1186665 1498305 r 3744.85887584566
8332 ArcA b3320 b2287 1047684 1186665 2234978 r 727.044015173772
8333 ArcA b3320 b2741 584746 1186665 1772040 r 4166.53873136924
8334 ArcA b3320 b0116 3320983 1186665 2188452 r 446.687810444834
8335 ArcA b3320 b0616 2800606 1186665 1668074 r 2833.63300376037
8336 ArcA b3320 b0613 2803587 1186665 1671056 r 4052.16386638053
8337 ArcA b3320 b1296 2093108 1186665 960576 r 1204.68958657407
8340 ArcA b3320 b0221 3207016 1186665 2074484 r 3715.24696352746
8341 ArcA b3320 b4015 764184 1186665 421177 r 1993.15905035198
8342 ArcA b3320 b3845 574684 1186665 610818 r 2067.73595993299
8343 ArcA b3320 b1247 2145527 1186665 1012996 r 2318.46112755854
8344 ArcA b3320 b0429 3003049 1186665 1870518 r 230.750947993719
8345 ArcA b3320 b0720 2696628 1186665 1564096 r 2283.75940063746
8347 ArcA b3320 b2996 307157 1186665 1494451 r 2641.93054412867
8348 ArcA b3320 b2276 1060792 1186665 2248086 r 297.57352032733
8349 ArcA b3320 b2278 1057251 1186665 2244545 r 446.961967062075
8350 ArcA b3320 b2279 1056952 1186665 2244246 r 311.828478494187
8352 ArcA b3320 b4132 905772 1186665 279559 r 4078.72480071897
8355 ArcA b3320 b4467 326838 1186665 1514132 r 2911.75342362639
8356 ArcA b3320 b0614 2803061 1186665 1670530 r 2685.11415027369
8358 ArcA b3320 b4014 762553 1186665 422511 r 2320.79619958324
8359 ArcA b3320 b4016 765671 1186665 419258 r 1334.79436618529
8360 ArcA b3320 b3907 646566 1186665 539065 r 2632.90144137603
8361 ArcA b3320 b3081 218614 1186665 1405908 r 4107.42693179075
8362 ArcA b3320 b2995 308133 1186665 1495427 r 3311.42793972631
8364 ArcA b3320 b3605 326902 1186665 858573 r 1459.40672877714
8365 ArcA b3320 b0118 3316107 1186665 2183576 r 1412.57636961688
8366 ArcA b3320 b2979 324276 1186665 1511570 r 3410.56710826807
8367 ArcA b3320 b1101 2291794 1186665 1159262 r 779.422863405995
8368 ArcA b3320 b1298 2090411 1186665 957880 r 1917.71791460579
8369 ArcA b3320 b2341 993138 1186665 2180432 r 3768.33278785194
8370 ArcA b3320 b1244 2148476 1186665 1015944 r 2699.92110995859
8373 ArcA b3320 b0313 3121761 1186665 1989230 r 1747.39463201648
8374 ArcA b3604 b1276 2440547 859760 981258 r 333.033031394785
8375 ArcA b3604 b1300 2414823 859760 955534 r 1236.26453479828
8376 ArcA b3604 b2092 1604777 859760 145488 r 517.546133209398
8377 ArcA b3604 b1246 2473286 859760 1013996 r 2253.74355240342
8378 ArcA b3604 b2990 639091 859760 1499627 r 4153.47468994335
8379 ArcA b3604 b2993 637769 859760 1498305 r 3347.46859581984
8380 ArcA b3604 b2287 1374442 859760 2234978 r 31.984371183439
8381 ArcA b3604 b2741 911504 859760 1772040 r 2438.77674254943
8382 ArcA b3604 b0116 3647741 859760 2188452 r 573.389919688165
8383 ArcA b3604 b0616 3127364 859760 1668074 r 3487.31745041945
8384 ArcA b3604 b0613 3130345 859760 1671056 r 2666.7832682841
8385 ArcA b3604 b1296 2419866 859760 960576 r 1256.79433480582
8388 ArcA b3604 b0221 3533774 859760 2074484 r 137.985506485283
8389 ArcA b3604 b4015 437279 859760 421177 r 156.748205731358
8390 ArcA b3604 b3845 247779 859760 610818 r 20
8391 ArcA b3604 b1247 2472285 859760 1012996 r 2013.30325584597
8392 ArcA b3604 b0429 3329807 859760 1870518 r 52.7636238330917
8393 ArcA b3604 b0720 3023386 859760 1564096 r 50.1996015920445
8395 ArcA b3604 b2996 633915 859760 1494451 r 3196.49526825866
8396 ArcA b3604 b2276 1387550 859760 2248086 r 178.32554500127
8397 ArcA b3604 b2278 1384009 859760 2244545 r 87.94884877018
8398 ArcA b3604 b2279 1383710 859760 2244246 r 61.4979674460872
8399 ArcA b3604 b3321 325785 859760 1186321 r 2401.09475031703
8400 ArcA b3604 b4132 578867 859760 279559 r 2131.22499985337
8403 ArcA b3604 b4467 653596 859760 1514132 r 385.318050446641
8404 ArcA b3604 b0614 3129819 859760 1670530 r 1564.90510894431
8406 ArcA b3604 b4014 435648 859760 422511 r 169.416646171502
8407 ArcA b3604 b4016 438766 859760 419258 r 319.098730802866
8408 ArcA b3604 b3907 319661 859760 539065 r 354.654761704957
8409 ArcA b3604 b3081 545372 859760 1405908 r 247.995967709155
8410 ArcA b3604 b2995 634891 859760 1495427 r 2979.05488368375
8413 ArcA b3604 b0118 3642865 859760 2183576 r 71.7356257378438
8414 ArcA b3604 b2979 651034 859760 1511570 r 495.043432438003
8415 ArcA b3604 b1101 2618552 859760 1159262 r 3701.21979893116
8416 ArcA b3604 b1298 2417169 859760 957880 r 78.3836717690617
8417 ArcA b3604 b2341 1319896 859760 2180432 r 86.9022439296017
8418 ArcA b3604 b1244 2475234 859760 1015944 r 3994.47117901732
8421 ArcA b3604 b0313 3448519 859760 1989230 r 124.819870213039
8422 ArcA b1276 b1300 24237 981258 955534 r 55.1815186452856
8424 ArcA b1276 b1246 30064 981258 1013996 r 1661.87273881005
8425 ArcA b1276 b2990 1801208 981258 1499627 r 4112.32051280053
8426 ArcA b1276 b2993 1802284 981258 1498305 r 3267.71112554338
8428 ArcA b1276 b2741 1528051 981258 1772040 r 68.3520299625402
8429 ArcA b1276 b0116 1204519 981258 2188452 r 1066.82238446707
8435 ArcA b1276 b0221 1090552 981258 2074484 r 26.4952825989835
8436 ArcA b1276 b4015 2878602 981258 421177 r 18.6547581061776
8437 ArcA b1276 b3845 2689102 981258 610818 r 49.173163412577
8438 ArcA b1276 b1247 29063 981258 1012996 r 1363.44233468086
8440 ArcA b1276 b0720 580164 981258 1564096 r 37.9473319220206
8442 ArcA b1276 b2996 1805646 981258 1494451 r 3658.91623298484
8446 ArcA b1276 b3321 2114451 981258 1186321 r 3920.49920290771
8447 ArcA b1276 b4132 3020190 981258 279559 r 1288.98099287771
8450 ArcA b1276 b4467 1785728 981258 1514132 r 171.874954545449
8453 ArcA b1276 b4014 2876971 981258 422511 r 87.9090439033436
8454 ArcA b1276 b4016 2880089 981258 419258 r 104.76640682967
8455 ArcA b1276 b3907 2760984 981258 539065 r 2324.05916447925
8457 ArcA b1276 b2995 1804478 981258 1495427 r 3320.15842995482
8459 ArcA b1276 b3605 2441320 981258 858573 r 212.548817921907
8460 ArcA b1276 b0118 1199643 981258 2183576 r 167.481342244442
8461 ArcA b1276 b2979 1788014 981258 1511570 r 152.695775973011
8462 ArcA b1276 b1101 175330 981258 1159262 r 3444.90493337625
8463 ArcA b1276 b1298 22614 981258 957880 r 34.3947670438397
8464 ArcA b1276 b2341 1118507 981258 2180432 r 65.0538238691624
8465 ArcA b1276 b1244 32012 981258 1015944 r 2955.36596718579
8469 ArcA b1300 b2092 808691 955534 145488 r 2192.5783908449
8470 ArcA b1300 b1246 56976 955534 1013996 r 3507.60659139533
8471 ArcA b1300 b2990 1775484 955534 1499627 r 4290.47549812372
8472 ArcA b1300 b2993 1776560 955534 1498305 r 4018.11672304327
8473 ArcA b1300 b2287 1039719 955534 2234978 r 318.634586948749
8474 ArcA b1300 b2741 1502327 955534 1772040 r 1845.97291421082
8475 ArcA b1300 b0116 1231431 955534 2188452 r 2195.12459783038
8476 ArcA b1300 b0616 711054 955534 1668074 r 491.853636766061
8477 ArcA b1300 b0613 714035 955534 1671056 r 2179.97224752977
8481 ArcA b1300 b0221 1117464 955534 2074484 r 73.4846922834954
8482 ArcA b1300 b4015 2852878 955534 421177 r 365.699330051342
8483 ArcA b1300 b3845 2663378 955534 610818 r 110.299592021004
8484 ArcA b1300 b1247 55975 955534 1012996 r 2940.11632422936
8485 ArcA b1300 b0429 913497 955534 1870518 r 2040.35585131614
8486 ArcA b1300 b0720 607076 955534 1564096 r 557.497982059128
8488 ArcA b1300 b2996 1779922 955534 1494451 r 4224.99573964282
8489 ArcA b1300 b2276 1025816 955534 2248086 r 980.510071340423
8490 ArcA b1300 b2278 1028973 955534 2244545 r 1568.58789999158
8491 ArcA b1300 b2279 1030811 955534 2244246 r 1385.48475271293
8492 ArcA b1300 b3321 2088727 955534 1186321 r 2730.91303413346
8493 ArcA b1300 b4132 2994466 955534 279559 r 2576.88823971859
8496 ArcA b1300 b4467 1760004 955534 1514132 r 1931.73134778105
8497 ArcA b1300 b0614 713509 955534 1670530 r 1786.98992722399
8499 ArcA b1300 b4014 2851247 955534 422511 r 387.878847064389
8500 ArcA b1300 b4016 2854365 955534 419258 r 136.392815060032
8501 ArcA b1300 b3907 2735260 955534 539065 r 2669.90936175744
8502 ArcA b1300 b3081 1867433 955534 1405908 r 1766.8548327466
8503 ArcA b1300 b2995 1778754 955534 1495427 r 3543.99097064313
8505 ArcA b1300 b3605 2415596 955534 858573 r 398.497176903426
8506 ArcA b1300 b0118 1226555 955534 2183576 r 269.020445319682
8507 ArcA b1300 b2979 1762290 955534 1511570 r 501.871497497118
8508 ArcA b1300 b1101 202242 955534 1159262 r 3870.49066656929
8510 ArcA b1300 b2341 1092783 955534 2180432 r 246.910915109073
8511 ArcA b1300 b1244 58924 955534 1015944 r 3374.61953411047
8514 ArcA b1300 b0313 1032209 955534 1989230 r 2681.84320943637
8515 ArcA b2092 b1246 867154 145488 1013996 r 49.3558507170123
8516 ArcA b2092 b2990 965438 145488 1499627 r 1344.28568392288
8517 ArcA b2092 b2993 966514 145488 1498305 r 624.322032287825
8518 ArcA b2092 b2287 229673 145488 2234978 r 133.026313186527
8519 ArcA b2092 b2741 692281 145488 1772040 r 412.82441788247
8520 ArcA b2092 b0116 2041609 145488 2188452 r 2852.90641276576
8521 ArcA b2092 b0616 1521232 145488 1668074 r 687.189930077559
8522 ArcA b2092 b0613 1524213 145488 1671056 r 2981.73607148587
8523 ArcA b2092 b1296 813734 145488 960576 r 1452.43381949058
8526 ArcA b2092 b0221 1927642 145488 2074484 r 545.18620672207
8527 ArcA b2092 b4015 2042832 145488 421177 r 66.3927706907914
8528 ArcA b2092 b3845 1853332 145488 610818 r 481.942942680978
8529 ArcA b2092 b1247 866153 145488 1012996 r 19.5959179422654
8530 ArcA b2092 b0429 1723675 145488 1870518 r 1819.44497031375
8531 ArcA b2092 b0720 1417254 145488 1564096 r 363.892841369544
8533 ArcA b2092 b2996 969876 145488 1494451 r 154
8534 ArcA b2092 b2276 215770 145488 2248086 r 26.1151297144012
8535 ArcA b2092 b2278 218927 145488 2244545 r 138.097791437807
8536 ArcA b2092 b2279 220765 145488 2244246 r 235.312558100922
8537 ArcA b2092 b3321 1278681 145488 1186321 r 3140.82791633034
8538 ArcA b2092 b4132 2184420 145488 279559 r 822.552126007829
8541 ArcA b2092 b4467 949958 145488 1514132 r 283.910197069425
8542 ArcA b2092 b0614 1523687 145488 1670530 r 1035.1376720031
8544 ArcA b2092 b4014 2041201 145488 422511 r 149.893295380414
8545 ArcA b2092 b4016 2044319 145488 419258 r 109.74971526159
8546 ArcA b2092 b3907 1925214 145488 539065 r 1349.45915091936
8548 ArcA b2092 b2995 968708 145488 1495427 r 124.498995979887
8550 ArcA b2092 b3605 1605550 145488 858573 r 586.949742311895
8551 ArcA b2092 b0118 2036733 145488 2183576 r 1077.72399063953
8552 ArcA b2092 b2979 952244 145488 1511570 r 392.874025611264
8553 ArcA b2092 b1101 1012420 145488 1159262 r 838.738338219972
8554 ArcA b2092 b1298 811037 145488 957880 r 2245.26479507429
8555 ArcA b2092 b2341 282737 145488 2180432 r 220.372412066483
8556 ArcA b2092 b1244 869102 145488 1015944 r 349.158989573518
8559 ArcA b2092 b0313 1842387 145488 1989230 r 3581.77609573798
8560 ArcA b1246 b2990 1833947 1013996 1499627 r 347.972700078613
8561 ArcA b1246 b2993 1835023 1013996 1498305 r 300.039997333689
8562 ArcA b1246 b2287 1098182 1013996 2234978 r 1000.6497888872
8564 ArcA b1246 b0116 1173442 1013996 2188452 r 2104.85771490616
8565 ArcA b1246 b0616 653065 1013996 1668074 r 3035.34676766922
8566 ArcA b1246 b0613 656046 1013996 1671056 r 3122.69643097116
8567 ArcA b1246 b1296 52035 1013996 960576 r 3931.42912946425
8570 ArcA b1246 b0221 1059475 1013996 2074484 r 2923.63301390582
8571 ArcA b1246 b4015 2911341 1013996 421177 r 2660.25186777493
8572 ArcA b1246 b3845 2721841 1013996 610818 r 3683.20865550677
8575 ArcA b1246 b0720 549087 1013996 1564096 r 3101.02821657592
8577 ArcA b1246 b2996 1838385 1013996 1494451 r 79.3725393319377
8578 ArcA b1246 b2276 1084279 1013996 2248086 r 315.499603803238
8579 ArcA b1246 b2278 1087436 1013996 2244545 r 356.042132338295
8580 ArcA b1246 b2279 1089274 1013996 2244246 r 415.11925997236
8581 ArcA b1246 b3321 2147190 1013996 1186321 r 3135.86590912303
8582 ArcA b1246 b4132 3052929 1013996 279559 r 3011.14845200299
8585 ArcA b1246 b4467 1818467 1013996 1514132 r 3092.6053741142
8586 ArcA b1246 b0614 655520 1013996 1670530 r 3628.28568334964
8588 ArcA b1246 b4014 2909710 1013996 422511 r 1573.44208663681
8589 ArcA b1246 b4016 2912828 1013996 419258 r 1686.49399643165
8590 ArcA b1246 b3907 2793723 1013996 539065 r 3898.12249679252
8591 ArcA b1246 b3081 1925896 1013996 1405908 r 1700.17646142981
8592 ArcA b1246 b2995 1837217 1013996 1495427 r 121.23118410706
8594 ArcA b1246 b3605 2474059 1013996 858573 r 3821.44579969414
8595 ArcA b1246 b0118 1168566 1013996 2183576 r 3383.82919190671
8596 ArcA b1246 b2979 1820753 1013996 1511570 r 3047.42760373401
8597 ArcA b1246 b1101 144253 1013996 1159262 r 81.8290901819152
8598 ArcA b1246 b1298 55353 1013996 957880 r 3731.56589115079
8599 ArcA b1246 b2341 1151246 1013996 2180432 r 3161.53680984422
8603 ArcA b1246 b0313 974220 1013996 1989230 r 3832.86994300615
8605 ArcA b2990 b2287 735103 1499627 2234978 r 3335.83392872007
8606 ArcA b2990 b2741 272165 1499627 1772040 r 2467.29467230811
8607 ArcA b2990 b0116 3008402 1499627 2188452 r 2642.2297402005
8610 ArcA b2990 b1296 1780527 1499627 960576 r 4022.43135429308
8613 ArcA b2990 b0221 2894435 1499627 2074484 r 3502.97502132116
8614 ArcA b2990 b4015 1077146 1499627 421177 r 3479.60213242836
8615 ArcA b2990 b3845 887646 1499627 610818 r 4220.31515410876
8616 ArcA b2990 b1247 1832946 1499627 1012996 r 1208.52182437886
8617 ArcA b2990 b0429 2690468 1499627 1870518 r 3945.15474981654
8618 ArcA b2990 b0720 2384047 1499627 1564096 r 4044.28708179822
8621 ArcA b2990 b2276 748211 1499627 2248086 r 2819.73509394056
8622 ArcA b2990 b2278 744670 1499627 2244545 r 1974.95037912349
8623 ArcA b2990 b2279 744371 1499627 2244246 r 2156.49507302938
8624 ArcA b2990 b3321 312995 1499627 1186321 r 981.865571246899
8625 ArcA b2990 b4132 1218734 1499627 279559 r 1033.20859462163
8628 ArcA b2990 b4467 14257 1499627 1514132 r 3823.31793080304
8631 ArcA b2990 b4014 1075515 1499627 422511 r 3674.98789113652
8632 ArcA b2990 b4016 1078633 1499627 419258 r 3447.3650807537
8633 ArcA b2990 b3907 959528 1499627 539065 r 716.882138151035
8634 ArcA b2990 b3081 91701 1499627 1405908 r 2109.55540339665
8637 ArcA b2990 b3605 639864 1499627 858573 r 4219.44522419713
8638 ArcA b2990 b0118 3003526 1499627 2183576 r 4280.49506482603
8639 ArcA b2990 b2979 11695 1499627 1511570 r 2892.89820076684
8640 ArcA b2990 b1101 1979213 1499627 1159262 r 1235.93163241338
8641 ArcA b2990 b1298 1777830 1499627 957880 r 4292.99988353133
8642 ArcA b2990 b2341 680557 1499627 2180432 r 3221.11160936718
8643 ArcA b2990 b1244 1835895 1499627 1015944 r 145.068949124201
8646 ArcA b2990 b0313 2809180 1499627 1989230 r 4028.95035958498
8647 ArcA b2993 b2287 736179 1498305 2234978 r 3293.23412468655
8648 ArcA b2993 b2741 273241 1498305 1772040 r 1091.84476918654
8649 ArcA b2993 b0116 3009478 1498305 2188452 r 2646.68963046293
8652 ArcA b2993 b1296 1781603 1498305 960576 r 3712.999865338
8655 ArcA b2993 b0221 2895511 1498305 2074484 r 1958.43611077819
8656 ArcA b2993 b4015 1075824 1498305 421177 r 3309.60329949074
8657 ArcA b2993 b3845 886324 1498305 610818 r 3926.2139523974
8658 ArcA b2993 b1247 1834022 1498305 1012996 r 1354.94686242672
8659 ArcA b2993 b0429 2691544 1498305 1870518 r 3751.20780549411
8660 ArcA b2993 b0720 2385123 1498305 1564096 r 3546.32880596258
8663 ArcA b2993 b2276 749287 1498305 2248086 r 1916.63768094024
8664 ArcA b2993 b2278 745746 1498305 2244545 r 1184.355520948
8665 ArcA b2993 b2279 745447 1498305 2244246 r 1093.41849261845
8666 ArcA b2993 b3321 311673 1498305 1186321 r 3156.59721852503
8667 ArcA b2993 b4132 1217412 1498305 279559 r 298.747384925793
8670 ArcA b2993 b4467 15333 1498305 1514132 r 4145.32302721995
8673 ArcA b2993 b4014 1074193 1498305 422511 r 3742.11945293038
8674 ArcA b2993 b4016 1077311 1498305 419258 r 3513.98278311092
8675 ArcA b2993 b3907 958206 1498305 539065 r 1901.22223845609
8676 ArcA b2993 b3081 90379 1498305 1405908 r 924.323536430832
8679 ArcA b2993 b3605 638542 1498305 858573 r 3669.58785151684
8680 ArcA b2993 b0118 3004602 1498305 2183576 r 4005.05805201373
8681 ArcA b2993 b2979 12771 1498305 1511570 r 3143.55531206308
8682 ArcA b2993 b1101 1980289 1498305 1159262 r 817.546328962463
8683 ArcA b2993 b1298 1778906 1498305 957880 r 4222.96163847128
8684 ArcA b2993 b2341 681633 1498305 2180432 r 1827.65997931782
8685 ArcA b2993 b1244 1836971 1498305 1015944 r 109.581020254422
8688 ArcA b2993 b0313 2810256 1498305 1989230 r 3366.4981806025
8689 ArcA b2287 b2741 461946 2234978 1772040 r 1828.39437758926
8690 ArcA b2287 b0116 2272637 2234978 2188452 r 189.166593245213
8691 ArcA b2287 b0616 1752260 2234978 1668074 r 2555.89162524548
8692 ArcA b2287 b0613 1755241 2234978 1671056 r 3996.80972777039
8696 ArcA b2287 b0221 2158670 2234978 2074484 r 174.771279105006
8697 ArcA b2287 b4015 1812497 2234978 421177 r 220.923063531176
8698 ArcA b2287 b3845 1622997 2234978 610818 r 113.960519479336
8699 ArcA b2287 b1247 1097181 2234978 1012996 r 1973.57695568225
8700 ArcA b2287 b0429 1954703 2234978 1870518 r 81.7190308312574
8701 ArcA b2287 b0720 1648282 2234978 1564096 r 41.3521462562707
8703 ArcA b2287 b2996 739541 2234978 1494451 r 1021.96868836574
8707 ArcA b2287 b3321 1048346 2234978 1186321 r 1150.45643116113
8708 ArcA b2287 b4132 1954085 2234978 279559 r 3281.2969996634
8711 ArcA b2287 b4467 719623 2234978 1514132 r 1127.61207868664
8712 ArcA b2287 b0614 1754715 2234978 1670530 r 3985.3314793126
8714 ArcA b2287 b4014 1810866 2234978 422511 r 109.183332061263
8715 ArcA b2287 b4016 1813984 2234978 419258 r 168.641631870662
8716 ArcA b2287 b3907 1694879 2234978 539065 r 1957.7471746883
8717 ArcA b2287 b3081 827052 2234978 1405908 r 691.896668585707
8718 ArcA b2287 b2995 738373 2234978 1495427 r 768.010416596025
8720 ArcA b2287 b3605 1375215 2234978 858573 r 30.7408522978788
8721 ArcA b2287 b0118 2267761 2234978 2183576 r 51.6333225737024
8722 ArcA b2287 b2979 721909 2234978 1511570 r 683.300812234261
8723 ArcA b2287 b1101 1243448 2234978 1159262 r 2760.9739223687
8724 ArcA b2287 b1298 1042065 2234978 957880 r 243.470737461404
8725 ArcA b2287 b2341 52402 2234978 2180432 r 32.4037034920393
8726 ArcA b2287 b1244 1100130 2234978 1015944 r 2774.43327546366
8729 ArcA b2287 b0313 2073415 2234978 1989230 r 1295.38256897335
8730 ArcA b2741 b0116 2735245 1772040 2188452 r 2682.47945006108
8731 ArcA b2741 b0616 2214868 1772040 1668074 r 3703.70490185166
8732 ArcA b2741 b0613 2217849 1772040 1671056 r 1052.60391411015
8733 ArcA b2741 b1296 1507370 1772040 960576 r 2101.1434981933
8736 ArcA b2741 b0221 2621278 1772040 2074484 r 137.50272724568
8737 ArcA b2741 b4015 1349559 1772040 421177 r 36.4691650576209
8738 ArcA b2741 b3845 1160059 1772040 610818 r 734.571303550581
8741 ArcA b2741 b0720 2110890 1772040 1564096 r 295.330323536206
8743 ArcA b2741 b2996 276603 1772040 1494451 r 1962.21099782872
8744 ArcA b2741 b2276 475054 1772040 2248086 r 2311.31607531294
8745 ArcA b2741 b2278 471513 1772040 2244545 r 1998.9802400224
8746 ArcA b2741 b2279 471214 1772040 2244246 r 2596.69905842013
8747 ArcA b2741 b3321 585408 1772040 1186321 r 3938.24859550536
8748 ArcA b2741 b4132 1491147 1772040 279559 r 1436.49747650318
8751 ArcA b2741 b4467 256685 1772040 1514132 r 237.371017607458
8752 ArcA b2741 b0614 2217323 1772040 1670530 r 1654.18348438134
8754 ArcA b2741 b4014 1347928 1772040 422511 r 28.8097205817759
8755 ArcA b2741 b4016 1351046 1772040 419258 r 282.122313899486
8756 ArcA b2741 b3907 1231941 1772040 539065 r 987.34239248601
8757 ArcA b2741 b3081 364114 1772040 1405908 r 331.849363416596
8758 ArcA b2741 b2995 275435 1772040 1495427 r 1763.06551211235
8760 ArcA b2741 b3605 912277 1772040 858573 r 1680.58204203187
8761 ArcA b2741 b0118 2730369 1772040 2183576 r 1279.29668177479
8762 ArcA b2741 b2979 258971 1772040 1511570 r 1395.16414804854
8763 ArcA b2741 b1101 1706056 1772040 1159262 r 2742.97375124153
8764 ArcA b2741 b1298 1504673 1772040 957880 r 1262.27176154741
8765 ArcA b2741 b2341 407400 1772040 2180432 r 217.990825495019
8769 ArcA b2741 b0313 2536023 1772040 1989230 r 943.242280646918
8770 ArcA b0116 b0616 519469 2188452 1668074 r 3636.17656336983
8771 ArcA b0116 b0613 516518 2188452 1671056 r 1868.59037779819
8772 ArcA b0116 b1296 1226490 2188452 960576 r 2241.6779429704
8775 ArcA b0116 b0221 111523 2188452 2074484 r 2004.59123015142
8776 ArcA b0116 b4015 4085796 2188452 421177 r 2000.91229193086
8777 ArcA b0116 b3845 3896296 2188452 610818 r 896.785370085842
8778 ArcA b0116 b1247 1174452 2188452 1012996 r 2686.4928810626
8780 ArcA b0116 b0720 623072 2188452 1564096 r 64.5832795698701
8782 ArcA b0116 b2996 3012840 2188452 1494451 r 1521.62018914051
8783 ArcA b0116 b2276 2258734 2188452 2248086 r 478.405685584944
8784 ArcA b0116 b2278 2261891 2188452 2244545 r 142.070405081424
8785 ArcA b0116 b2279 2263729 2188452 2244246 r 127.608777127594
8786 ArcA b0116 b3321 3321645 2188452 1186321 r 163.09199857749
8787 ArcA b0116 b4132 4227384 2188452 279559 r 2431.32104009322
8791 ArcA b0116 b0614 517371 2188452 1670530 r 3565.9523272192
8793 ArcA b0116 b4014 4084165 2188452 422511 r 2793.37430359771
8794 ArcA b0116 b4016 4087283 2188452 419258 r 2771.19631206452
8795 ArcA b0116 b3907 3968178 2188452 539065 r 3132.16953564139
8796 ArcA b0116 b3081 3100351 2188452 1405908 r 3769.38323867447
8797 ArcA b0116 b2995 3011672 2188452 1495427 r 3412.99941400523
8799 ArcA b0116 b3605 3648514 2188452 858573 r 361.950272827636
8802 ArcA b0116 b1101 1027756 2188452 1159262 r 852.540321627077
8803 ArcA b0116 b1298 1229808 2188452 957880 r 598.51900554619
8804 ArcA b0116 b2341 2325701 2188452 2180432 r 2119.6079826232
8805 ArcA b0116 b1244 1171587 2188452 1015944 r 1761.94438050695
8808 ArcA b0116 b0313 198635 2188452 1989230 r 38.1706693679846
8813 ArcA b0616 b0221 405502 1668074 2074484 r 1334.95280815466
8814 ArcA b0616 b4015 3565419 1668074 421177 r 2392.83304891921
8815 ArcA b0616 b3845 3375919 1668074 610818 r 2496.66697819313
8816 ArcA b0616 b1247 654075 1668074 1012996 r 903.858395989106
8817 ArcA b0616 b0429 201535 1668074 1870518 r 3304.0338981312
8818 ArcA b0616 b0720 102695 1668074 1564096 r 4012.36364254288
8821 ArcA b0616 b2276 1738357 1668074 2248086 r 1564.29217219802
8822 ArcA b0616 b2278 1741514 1668074 2244545 r 1806.49439523072
8823 ArcA b0616 b2279 1743352 1668074 2244246 r 3200.7130455572
8824 ArcA b0616 b3321 2801268 1668074 1186321 r 2999.09986495949
8825 ArcA b0616 b4132 3707007 1668074 279559 r 435.287261472238
8828 ArcA b0616 b4467 2472545 1668074 1514132 r 1158.3988950271
8831 ArcA b0616 b4014 3563788 1668074 422511 r 3563.46067748755
8832 ArcA b0616 b4016 3566906 1668074 419258 r 2563.78762771022
8833 ArcA b0616 b3907 3447801 1668074 539065 r 144.50605523645
8834 ArcA b0616 b3081 2579974 1668074 1405908 r 2248.11142962265
8837 ArcA b0616 b3605 3128137 1668074 858573 r 2595.83801497705
8838 ArcA b0616 b0118 514593 1668074 2183576 r 3490.42089152584
8839 ArcA b0616 b2979 2474831 1668074 1511570 r 255.812431285112
8840 ArcA b0616 b1101 507379 1668074 1159262 r 3689.0966373897
8841 ArcA b0616 b1298 709431 1668074 957880 r 3249.26745590448
8842 ArcA b0616 b2341 1805324 1668074 2180432 r 2919.03237392119
8843 ArcA b0616 b1244 651210 1668074 1015944 r 3009.78470990867
8846 ArcA b0616 b0313 320247 1668074 1989230 r 3729.98552276011
8850 ArcA b0613 b0221 402551 1671056 2074484 r 1101.05131578869
8851 ArcA b0613 b4015 3568400 1671056 421177 r 2609.41947566887
8852 ArcA b0613 b3845 3378900 1671056 610818 r 3399.97514696799
8853 ArcA b0613 b1247 657056 1671056 1012996 r 3675.7203375665
8854 ArcA b0613 b0429 198584 1671056 1870518 r 3491.06044061113
8855 ArcA b0613 b0720 105676 1671056 1564096 r 3365.10594186869
8858 ArcA b0613 b2276 1741338 1671056 2248086 r 3913.97125692052
8859 ArcA b0613 b2278 1744495 1671056 2244545 r 2086.30918130559
8860 ArcA b0613 b2279 1746333 1671056 2244246 r 2135.61232436976
8861 ArcA b0613 b3321 2804249 1671056 1186321 r 3042.12162807472
8862 ArcA b0613 b4132 3709988 1671056 279559 r 63.2771680782255
8865 ArcA b0613 b4467 2475526 1671056 1514132 r 1922.58393834964
8868 ArcA b0613 b4014 3566769 1671056 422511 r 3716.44884264535
8869 ArcA b0613 b4016 3569887 1671056 419258 r 3606.7644780329
8870 ArcA b0613 b3907 3450782 1671056 539065 r 409.472831821599
8871 ArcA b0613 b3081 2582955 1671056 1405908 r 829.906621253259
8874 ArcA b0613 b3605 3131118 1671056 858573 r 2181.41284492413
8875 ArcA b0613 b0118 511642 1671056 2183576 r 2468.46308459333
8876 ArcA b0613 b2979 2477812 1671056 1511570 r 1902.66129408258
8877 ArcA b0613 b1101 510360 1671056 1159262 r 2011.80913607628
8878 ArcA b0613 b1298 712412 1671056 957880 r 3434.08765176429
8879 ArcA b0613 b2341 1808305 1671056 2180432 r 2174.49856288755
8880 ArcA b0613 b1244 654191 1671056 1015944 r 3876.24779909644
8883 ArcA b0613 b0313 317296 1671056 1989230 r 3708.67065132508
8886 ArcA b1296 b0221 1112523 960576 2074484 r 45.7274534606947
8887 ArcA b1296 b4015 2857921 960576 421177 r 98.3869910099907
8888 ArcA b1296 b3845 2668421 960576 610818 r 99.498743710662
8889 ArcA b1296 b1247 51034 960576 1012996 r 3836.47963633329
8891 ArcA b1296 b0720 602135 960576 1564096 r 178.19090885901
8893 ArcA b1296 b2996 1784965 960576 1494451 r 3936.45652840216
8897 ArcA b1296 b3321 2093770 960576 1186321 r 1198.70596895152
8898 ArcA b1296 b4132 2999509 960576 279559 r 2616.19265345655
8901 ArcA b1296 b4467 1765047 960576 1514132 r 1209.61605478763
8904 ArcA b1296 b4014 2856290 960576 422511 r 721.782515720628
8905 ArcA b1296 b4016 2859408 960576 419258 r 11.8321595661992
8906 ArcA b1296 b3907 2740303 960576 539065 r 1165.09699167065
8907 ArcA b1296 b3081 1872476 960576 1405908 r 1568.14221293861
8908 ArcA b1296 b2995 1783797 960576 1495427 r 2212.75394022923
8910 ArcA b1296 b3605 2420639 960576 858573 r 242.771497503311
8911 ArcA b1296 b0118 1221614 960576 2183576 r 111.22499719038
8912 ArcA b1296 b2979 1767333 960576 1511570 r 839.738054395535
8913 ArcA b1296 b1101 197301 960576 1159262 r 3432.68961602997
8915 ArcA b1296 b2341 1097826 960576 2180432 r 317.636584794636
8916 ArcA b1296 b1244 53983 960576 1015944 r 3650.40299145177
8919 ArcA b1296 b0313 1027268 960576 1989230 r 2227.48288433379
8989 ArcA b0221 b4015 3971829 2074484 421177 r 40.6939798987516
8990 ArcA b0221 b3845 3782329 2074484 610818 r 3.16227766016838
8991 ArcA b0221 b1247 1060485 2074484 1012996 r 3637.22751556732
8992 ArcA b0221 b0429 203638 2074484 1870518 r 1238.10136903244
8993 ArcA b0221 b0720 509105 2074484 1564096 r 38.8329756778952
8995 ArcA b0221 b2996 2898873 2074484 1494451 r 2047.62862843827
8996 ArcA b0221 b2276 2144767 2074484 2248086 r 1461.40514574159
8997 ArcA b0221 b2278 2147924 2074484 2244545 r 358.195477358383
8998 ArcA b0221 b2279 2149762 2074484 2244246 r 667.673572938154
8999 ArcA b0221 b3321 3207678 2074484 1186321 r 3955.34726667583
9000 ArcA b0221 b4132 4113417 2074484 279559 r 1499.18978118182
9003 ArcA b0221 b4467 2878955 2074484 1514132 r 345.378053732428
9004 ArcA b0221 b0614 403404 2074484 1670530 r 874.299719775776
9006 ArcA b0221 b4014 3970198 2074484 422511 r 65.3834841531101
9007 ArcA b0221 b4016 3973316 2074484 419258 r 39.5727178748188
9008 ArcA b0221 b3907 3854211 2074484 539065 r 437.746501984882
9009 ArcA b0221 b3081 2986384 2074484 1405908 r 21.9089023002066
9010 ArcA b0221 b2995 2897705 2074484 1495427 r 1244.93855270049
9012 ArcA b0221 b3605 3534547 2074484 858573 r 69.4838110641608
9013 ArcA b0221 b0118 106647 2074484 2183576 r 235.902522241709
9014 ArcA b0221 b2979 2881241 2074484 1511570 r 187.616630392937
9015 ArcA b0221 b1101 913789 2074484 1159262 r 3718.81916742398
9016 ArcA b0221 b1298 1115841 2074484 957880 r 95.7026645397086
9017 ArcA b0221 b2341 2211734 2074484 2180432 r 7.21110255092798
9018 ArcA b0221 b1244 1057620 2074484 1015944 r 3905.21599914781
9021 ArcA b0221 b0313 84668 2074484 1989230 r 513.888120119545
9022 ArcA b4015 b3845 188337 421177 610818 r 77.1362431027076
9023 ArcA b4015 b1247 2910340 421177 1012996 r 1974.24871786713
9024 ArcA b4015 b0429 3767862 421177 1870518 r 318.59064644148
9025 ArcA b4015 b0720 3461441 421177 1564096 r 9.38083151964686
9027 ArcA b4015 b2996 1071970 421177 1494451 r 3634.73245232713
9028 ArcA b4015 b2276 1825605 421177 2248086 r 126.33289357883
9029 ArcA b4015 b2278 1822064 421177 2244545 r 77.3045923603507
9030 ArcA b4015 b2279 1821765 421177 2244246 r 119.795659353751
9031 ArcA b4015 b3321 763840 421177 1186321 r 1658.36214380334
9032 ArcA b4015 b4132 140284 421177 279559 r 1465.24434822319
9035 ArcA b4015 b4467 1091651 421177 1514132 r 25.4165300542777
9036 ArcA b4015 b0614 3567874 421177 1670530 r 919.260572416766
9040 ArcA b4015 b3907 116584 421177 539065 r 975.967212564029
9041 ArcA b4015 b3081 983427 421177 1405908 r 510.047056652619
9042 ArcA b4015 b2995 1072946 421177 1495427 r 3756.96340147199
9044 ArcA b4015 b3605 436092 421177 858573 r 80.8455317256309
9045 ArcA b4015 b0118 4080920 421177 2183576 r 93.2416216075203
9046 ArcA b4015 b2979 1089089 421177 1511570 r 342.013157641632
9047 ArcA b4015 b1101 3056607 421177 1159262 r 2633.48628247804
9048 ArcA b4015 b1298 2855224 421177 957880 r 196.448466524939
9049 ArcA b4015 b2341 1757951 421177 2180432 r 103.489129863962
9050 ArcA b4015 b1244 2913289 421177 1015944 r 2990.90755457269
9054 ArcA b3845 b1247 2720840 610818 1012996 r 3080.08116776166
9055 ArcA b3845 b0429 3578362 610818 1870518 r 373.030829825096
9056 ArcA b3845 b0720 3271941 610818 1564096 r 58.7367006223536
9058 ArcA b3845 b2996 882470 610818 1494451 r 3663.95251060927
9059 ArcA b3845 b2276 1636105 610818 2248086 r 689.895644282525
9060 ArcA b3845 b2278 1632564 610818 2244545 r 478.493469129935
9061 ArcA b3845 b2279 1632265 610818 2244246 r 642.028036770981
9062 ArcA b3845 b3321 574340 610818 1186321 r 3216.13183809371
9063 ArcA b3845 b4132 329925 610818 279559 r 1602.6952299174
9066 ArcA b3845 b4467 902151 610818 1514132 r 100.039992003198
9067 ArcA b3845 b0614 3378374 610818 1670530 r 2298.57890880431
9069 ArcA b3845 b4014 186706 610818 422511 r 139.817738502666
9070 ArcA b3845 b4016 189824 610818 419258 r 55.2449092677325
9071 ArcA b3845 b3907 70719 610818 539065 r 158.26244026932
9072 ArcA b3845 b3081 793927 610818 1405908 r 15.1986841535707
9073 ArcA b3845 b2995 883446 610818 1495427 r 3365.44722139569
9075 ArcA b3845 b3605 246592 610818 858573 r 9.79795897113271
9076 ArcA b3845 b0118 3891420 610818 2183576 r 105.522509447037
9077 ArcA b3845 b2979 899589 610818 1511570 r 51.3809303146605
9078 ArcA b3845 b1101 2867107 610818 1159262 r 4191.67746850828
9079 ArcA b3845 b1298 2665724 610818 957880 r 22.6274169979695
9080 ArcA b3845 b2341 1568451 610818 2180432 r 7.93725393319377
9081 ArcA b3845 b1244 2723789 610818 1015944 r 4285.4052317138
9084 ArcA b3845 b0313 3697074 610818 1989230 r 173.942519241271
9086 ArcA b1247 b0720 550097 1012996 1564096 r 3765.81823778047
9088 ArcA b1247 b2996 1837384 1012996 1494451 r 261.889289586268
9089 ArcA b1247 b2276 1083278 1012996 2248086 r 67.4833312752119
9090 ArcA b1247 b2278 1086435 1012996 2244545 r 1046.54096909772
9091 ArcA b1247 b2279 1088273 1012996 2244246 r 731.065660525783
9092 ArcA b1247 b3321 2146189 1012996 1186321 r 2812.2930146057
9093 ArcA b1247 b4132 3051928 1012996 279559 r 2860.18181240284
9096 ArcA b1247 b4467 1817466 1012996 1514132 r 1911.75155289593
9097 ArcA b1247 b0614 656530 1012996 1670530 r 2748.39080190572
9099 ArcA b1247 b4014 2908709 1012996 422511 r 2379.37323679998
9100 ArcA b1247 b4016 2911827 1012996 419258 r 2835.49889790139
9101 ArcA b1247 b3907 2792722 1012996 539065 r 3984.74591410795
9102 ArcA b1247 b3081 1924895 1012996 1405908 r 1998.56748697661
9103 ArcA b1247 b2995 1836216 1012996 1495427 r 326.0981447356
9105 ArcA b1247 b3605 2473058 1012996 858573 r 3034.80954921392
9106 ArcA b1247 b0118 1169576 1012996 2183576 r 3264.02818615281
9107 ArcA b1247 b2979 1819752 1012996 1511570 r 3171.26220927883
9108 ArcA b1247 b1101 145263 1012996 1159262 r 412.660877719224
9109 ArcA b1247 b1298 54352 1012996 957880 r 3271.49354271103
9110 ArcA b1247 b2341 1150245 1012996 2180432 r 3401.23227669032
9114 ArcA b1247 b0313 975230 1012996 1989230 r 3381.94086287741
9115 ArcA b0429 b0720 305138 1870518 1564096 r 43.4971263418631
9117 ArcA b0429 b2996 2694906 1870518 1494451 r 3981.50825692978
9118 ArcA b0429 b2276 1940800 1870518 2248086 r 41.8927201313068
9119 ArcA b0429 b2278 1943957 1870518 2244545 r 23.3238075793812
9120 ArcA b0429 b2279 1945795 1870518 2244246 r 22.4499443206436
9121 ArcA b0429 b3321 3003711 1870518 1186321 r 283.196045170126
9122 ArcA b0429 b4132 3909450 1870518 279559 r 2977.81547447117
9126 ArcA b0429 b0614 199437 1870518 1670530 r 2945.87576112775
9128 ArcA b0429 b4014 3766231 1870518 422511 r 984.444005517835
9129 ArcA b0429 b4016 3769349 1870518 419258 r 684.631287628604
9130 ArcA b0429 b3907 3650244 1870518 539065 r 1286.03032623652
9132 ArcA b0429 b2995 2693738 1870518 1495427 r 4221.85492408254
9134 ArcA b0429 b3605 3330580 1870518 858573 r 48.3425278610873
9137 ArcA b0429 b1101 709822 1870518 1159262 r 493.558507170122
9138 ArcA b0429 b1298 911874 1870518 957880 r 329.135230566404
9139 ArcA b0429 b2341 2007767 1870518 2180432 r 1152.80484037846
9143 ArcA b0429 b0313 118383 1870518 1989230 r 65.0384501660364
9145 ArcA b0720 b2996 2388485 1564096 1494451 r 3710.90177719648
9146 ArcA b0720 b2276 1634379 1564096 2248086 r 153
9147 ArcA b0720 b2278 1637536 1564096 2244545 r 59.6992462263972
9148 ArcA b0720 b2279 1639374 1564096 2244246 r 83.3786543427034
9149 ArcA b0720 b3321 2697290 1564096 1186321 r 2032.82660352525
9150 ArcA b0720 b4132 3603029 1564096 279559 r 2966.85827096611
9153 ArcA b0720 b4467 2368567 1564096 1514132 r 409.770667569069
9154 ArcA b0720 b0614 105150 1564096 1670530 r 2928.01383193454
9156 ArcA b0720 b4014 3459810 1564096 422511 r 10.9544511501033
9157 ArcA b0720 b4016 3462928 1564096 419258 r 52.7636238330917
9158 ArcA b0720 b3907 3343823 1564096 539065 r 1969.98883245566
9160 ArcA b0720 b2995 2387317 1564096 1495427 r 3405.9963300039
9162 ArcA b0720 b3605 3024159 1564096 858573 r 32.0156211871642
9163 ArcA b0720 b0118 618196 1564096 2183576 r 12.7279220613579
9164 ArcA b0720 b2979 2370853 1564096 1511570 r 376.281809286604
9165 ArcA b0720 b1101 403401 1564096 1159262 r 2437.46261509792
9166 ArcA b0720 b1298 605453 1564096 957880 r 53.0282943342514
9167 ArcA b0720 b2341 1701346 1564096 2180432 r 39.344631145812
9168 ArcA b0720 b1244 547232 1564096 1015944 r 2214.60605977677
9171 ArcA b0720 b0313 423850 1564096 1989230 r 32.9848450049413
9199 ArcA b2996 b2276 752649 1494451 2248086 r 1075.60912974928
9200 ArcA b2996 b2278 749108 1494451 2244545 r 467.375651911821
9201 ArcA b2996 b2279 748809 1494451 2244246 r 599.558170655692
9202 ArcA b2996 b3321 307819 1494451 1186321 r 1279.37484733756
9203 ArcA b2996 b4132 1213558 1494451 279559 r 810.355477552907
9206 ArcA b2996 b4467 18695 1494451 1514132 r 3641.58715397558
9209 ArcA b2996 b4014 1070339 1494451 422511 r 3230.69729315515
9210 ArcA b2996 b4016 1073457 1494451 419258 r 2734.29479025214
9211 ArcA b2996 b3907 954352 1494451 539065 r 1700.75836026168
9212 ArcA b2996 b3081 86525 1494451 1405908 r 1081.10360280595
9215 ArcA b2996 b3605 634688 1494451 858573 r 3323.46836903859
9216 ArcA b2996 b0118 3007964 1494451 2183576 r 4235.35122510518
9217 ArcA b2996 b2979 16133 1494451 1511570 r 3552.84027223291
9218 ArcA b2996 b1101 1983651 1494451 1159262 r 1538.96068825685
9219 ArcA b2996 b1298 1782268 1494451 957880 r 4218.97333482922
9220 ArcA b2996 b2341 684995 1494451 2180432 r 1210.64280446381
9221 ArcA b2996 b1244 1840333 1494451 1015944 r 58.5832740635072
9224 ArcA b2996 b0313 2813618 1494451 1989230 r 4220.96967532343
9227 ArcA b2276 b3321 1061454 2248086 1186321 r 388.754421196724
9228 ArcA b2276 b4132 1967193 2248086 279559 r 3740.78614732251
9231 ArcA b2276 b4467 732731 2248086 1514132 r 1435.44348547757
9232 ArcA b2276 b0614 1740812 2248086 1670530 r 3590.91492519664
9234 ArcA b2276 b4014 1823974 2248086 422511 r 593.268067571482
9235 ArcA b2276 b4016 1827092 2248086 419258 r 215.248693375825
9236 ArcA b2276 b3907 1707987 2248086 539065 r 3230.62114770519
9237 ArcA b2276 b3081 840160 2248086 1405908 r 3007.7724315513
9238 ArcA b2276 b2995 751481 2248086 1495427 r 719.988888803154
9240 ArcA b2276 b3605 1388323 2248086 858573 r 76.9155380921177
9241 ArcA b2276 b0118 2253858 2248086 2183576 r 47.9583152331272
9242 ArcA b2276 b2979 735017 2248086 1511570 r 1622.19111081278
9243 ArcA b2276 b1101 1229545 2248086 1159262 r 81.6823114266485
9244 ArcA b2276 b1298 1028162 2248086 957880 r 1212.23760047278
9245 ArcA b2276 b2341 65510 2248086 2180432 r 546.269164423547
9246 ArcA b2276 b1244 1086227 2248086 1015944 r 976.710806738617
9249 ArcA b2276 b0313 2059512 2248086 1989230 r 2497.97357872336
9251 ArcA b2278 b3321 1057913 2244545 1186321 r 198.358261738704
9252 ArcA b2278 b4132 1963652 2244545 279559 r 2812.20838488189
9255 ArcA b2278 b4467 729190 2244545 1514132 r 1253.79464028205
9256 ArcA b2278 b0614 1743969 2244545 1670530 r 3146.90323969454
9258 ArcA b2278 b4014 1820433 2244545 422511 r 540.693073748869
9259 ArcA b2278 b4016 1823551 2244545 419258 r 74.3975806058235
9260 ArcA b2278 b3907 1704446 2244545 539065 r 2200.06681716715
9261 ArcA b2278 b3081 836619 2244545 1405908 r 2776.93500103982
9262 ArcA b2278 b2995 747940 2244545 1495427 r 337.392945984352
9264 ArcA b2278 b3605 1384782 2244545 858573 r 44.8776113446338
9265 ArcA b2278 b0118 2257015 2244545 2183576 r 32.4653661614959
9266 ArcA b2278 b2979 731476 2244545 1511570 r 1660.65107713812
9267 ArcA b2278 b1101 1232702 2244545 1159262 r 119.146968068852
9268 ArcA b2278 b1298 1031319 2244545 957880 r 1715.44688055329
9269 ArcA b2278 b2341 61969 2244545 2180432 r 365.887960993526
9270 ArcA b2278 b1244 1089384 2244545 1015944 r 1141.15029684963
9273 ArcA b2278 b0313 2062669 2244545 1989230 r 2303.45175768888
9274 ArcA b2279 b3321 1057614 2244246 1186321 r 214.184499906039
9275 ArcA b2279 b4132 1963353 2244246 279559 r 3170.30124751576
9278 ArcA b2279 b4467 728891 2244246 1514132 r 2687.99981398809
9279 ArcA b2279 b0614 1745807 2244246 1670530 r 2903.20081978495
9281 ArcA b2279 b4014 1820134 2244246 422511 r 718.9659240882
9282 ArcA b2279 b4016 1823252 2244246 419258 r 148.374526115503
9283 ArcA b2279 b3907 1704147 2244246 539065 r 2745.38157639334
9284 ArcA b2279 b3081 836320 2244246 1405908 r 2470.76992049037
9285 ArcA b2279 b2995 747641 2244246 1495427 r 346.829929504361
9287 ArcA b2279 b3605 1384483 2244246 858573 r 50
9288 ArcA b2279 b0118 2258853 2244246 2183576 r 61.3188388670236
9289 ArcA b2279 b2979 731177 2244246 1511570 r 2795.9672744866
9290 ArcA b2279 b1101 1234540 2244246 1159262 r 352.726522960778
9291 ArcA b2279 b1298 1033157 2244246 957880 r 1549.40117464781
9292 ArcA b2279 b2341 61670 2244246 2180432 r 1120.3155805397
9293 ArcA b2279 b1244 1091222 2244246 1015944 r 1120.76759410683
9296 ArcA b2279 b0313 2064507 2244246 1989230 r 2037.07731812025
9297 ArcA b3321 b4132 905428 1186321 279559 r 3237.83260839717
9300 ArcA b3321 b4467 327500 1186321 1514132 r 2346.86940412116
9301 ArcA b3321 b0614 2803723 1186321 1670530 r 2316.67175059394
9303 ArcA b3321 b4014 762209 1186321 422511 r 2941.25993410987
9304 ArcA b3321 b4016 765327 1186321 419258 r 976.594081489336
9305 ArcA b3321 b3907 646222 1186321 539065 r 3573.08843999138
9306 ArcA b3321 b3081 219276 1186321 1405908 r 4230.47845993807
9307 ArcA b3321 b2995 308795 1186321 1495427 r 3160.77047569101
9309 ArcA b3321 b3605 326558 1186321 858573 r 1799.35988618175
9310 ArcA b3321 b0118 3316769 1186321 2183576 r 1227.34021363272
9311 ArcA b3321 b2979 324938 1186321 1511570 r 3886.02843530513
9312 ArcA b3321 b1101 2292456 1186321 1159262 r 202.385770250776
9313 ArcA b3321 b1298 2091073 1186321 957880 r 2492.68529902994
9314 ArcA b3321 b2341 993800 1186321 2180432 r 3942.77630610715
9315 ArcA b3321 b1244 2149138 1186321 1015944 r 1844.32968853185
9318 ArcA b3321 b0313 3122423 1186321 1989230 r 1492.83455211889
9321 ArcA b4132 b4467 1233239 279559 1514132 r 385.240184819808
9322 ArcA b4132 b0614 3709462 279559 1670530 r 151.492574075431
9324 ArcA b4132 b4014 141618 279559 422511 r 2249.83999431071
9325 ArcA b4132 b4016 138365 279559 419258 r 1713.4614089614
9326 ArcA b4132 b3907 258172 279559 539065 r 66.8206554891524
9327 ArcA b4132 b3081 1125015 279559 1405908 r 518.837161352192
9328 ArcA b4132 b2995 1214534 279559 1495427 r 631.317669640253
9330 ArcA b4132 b3605 577680 279559 858573 r 2807.84828649982
9331 ArcA b4132 b0118 4222508 279559 2183576 r 2237.86058546997
9332 ArcA b4132 b2979 1230677 279559 1511570 r 227.389533620173
9333 ArcA b4132 b1101 3198195 279559 1159262 r 3419.99298244894
9334 ArcA b4132 b1298 2996812 279559 957880 r 2380.49952741016
9335 ArcA b4132 b2341 1899539 279559 2180432 r 1626.95574617136
9336 ArcA b4132 b1244 3054877 279559 1015944 r 3600.26040724834
9339 ArcA b4132 b0313 4028162 279559 1989230 r 3780.4285471359
9379 ArcA b4467 b0614 2475000 1514132 1670530 r 343.784816418643
9381 ArcA b4467 b4014 1090020 1514132 422511 r 187.576650998998
9382 ArcA b4467 b4016 1093138 1514132 419258 r 135.941163743731
9383 ArcA b4467 b3907 974033 1514132 539065 r 849.958822532009
9384 ArcA b4467 b3081 106206 1514132 1405908 r 218.210907151774
9385 ArcA b4467 b2995 17527 1514132 1495427 r 3616.77591232855
9387 ArcA b4467 b3605 654369 1514132 858573 r 694.286684302674
9388 ArcA b4467 b0118 2988046 1514132 2183576 r 552.524207614472
9390 ArcA b4467 b1101 1963733 1514132 1159262 r 3224.22827975936
9391 ArcA b4467 b1298 1762350 1514132 957880 r 933.996788003043
9392 ArcA b4467 b2341 665077 1514132 2180432 r 260.982758051179
9393 ArcA b4467 b1244 1820415 1514132 1015944 r 3862.05825952949
9396 ArcA b4467 b0313 2793700 1514132 1989230 r 934.137034915114
9398 ArcA b0614 b4014 3566243 1670530 422511 r 2045.74729622209
9399 ArcA b0614 b4016 3569361 1670530 419258 r 1538.91682686232
9400 ArcA b0614 b3907 3450256 1670530 539065 r 386.965114706739
9401 ArcA b0614 b3081 2582429 1670530 1405908 r 1114.38054541525
9404 ArcA b0614 b3605 3130592 1670530 858573 r 1824.66435269613
9405 ArcA b0614 b0118 512495 1670530 2183576 r 2303.07012485508
9406 ArcA b0614 b2979 2477286 1670530 1511570 r 899.83554052949
9407 ArcA b0614 b1101 509834 1670530 1159262 r 2769.26650938475
9408 ArcA b0614 b1298 711886 1670530 957880 r 1793.01979910987
9409 ArcA b0614 b2341 1807779 1670530 2180432 r 2648.03549825149
9410 ArcA b0614 b1244 653665 1670530 1015944 r 3986.19731072109
9413 ArcA b0614 b0313 318149 1670530 1989230 r 1911.88493377609
9431 ArcA b4014 b3907 114953 422511 539065 r 1144.46843556299
9432 ArcA b4014 b3081 981796 422511 1405908 r 433.383202258694
9433 ArcA b4014 b2995 1071315 422511 1495427 r 3000.58344326566
9435 ArcA b4014 b3605 434461 422511 858573 r 189.483508517232
9436 ArcA b4014 b0118 4079289 422511 2183576 r 129.653384066904
9437 ArcA b4014 b2979 1087458 422511 1511570 r 470.928869363516
9438 ArcA b4014 b1101 3054976 422511 1159262 r 3477.68054887162
9439 ArcA b4014 b1298 2853593 422511 957880 r 91.5314153719913
9440 ArcA b4014 b2341 1756320 422511 2180432 r 44
9441 ArcA b4014 b1244 2911658 422511 1015944 r 2686.94622201487
9445 ArcA b4016 b3907 118071 419258 539065 r 588.60513079653
9446 ArcA b4016 b3081 984914 419258 1405908 r 430.21854911196
9447 ArcA b4016 b2995 1074433 419258 1495427 r 2669.13394193697
9449 ArcA b4016 b3605 437579 419258 858573 r 133.356664625357
9450 ArcA b4016 b0118 4082407 419258 2183576 r 69.3253200497481
9451 ArcA b4016 b2979 1090576 419258 1511570 r 345.32593299664
9452 ArcA b4016 b1101 3058094 419258 1159262 r 3348.19832148575
9453 ArcA b4016 b1298 2856711 419258 957880 r 291.659047519531
9454 ArcA b4016 b2341 1759438 419258 2180432 r 303.996710508518
9455 ArcA b4016 b1244 2914776 419258 1015944 r 1504.91494776283
9460 ArcA b3907 b2995 955328 539065 1495427 r 1156.85954203611
9462 ArcA b3907 b3605 318474 539065 858573 r 552.374872708743
9463 ArcA b3907 b0118 3963302 539065 2183576 r 829.332864415731
9464 ArcA b3907 b2979 971471 539065 1511570 r 335.609892583636
9465 ArcA b3907 b1101 2938989 539065 1159262 r 4023.39906049598
9466 ArcA b3907 b1298 2737606 539065 957880 r 1918.60834982025
9467 ArcA b3907 b2341 1640333 539065 2180432 r 812.785334513363
9468 ArcA b3907 b1244 2795671 539065 1015944 r 4249.24558010007
9471 ArcA b3907 b0313 3768956 539065 1989230 r 3285.80279383897
9472 ArcA b3081 b2995 87501 1405908 1495427 r 774.996774186835
9474 ArcA b3081 b3605 546145 1405908 858573 r 524.461628720348
9475 ArcA b3081 b0118 3095475 1405908 2183576 r 1804.31704531105
9476 ArcA b3081 b2979 103644 1405908 1511570 r 49.9199358973947
9478 ArcA b3081 b1298 1869779 1405908 957880 r 765.691191016326
9480 ArcA b3081 b1244 1927844 1405908 1015944 r 2656.99736544845
9483 ArcA b3081 b0313 2901129 1405908 1989230 r 1207.16527451712
9485 ArcA b2995 b3605 635664 1495427 858573 r 3249.90384473141
9486 ArcA b2995 b0118 3006796 1495427 2183576 r 4209.2089518103
9487 ArcA b2995 b2979 14965 1495427 1511570 r 3029.14311315923
9488 ArcA b2995 b1101 1982483 1495427 1159262 r 2298.29284470017
9489 ArcA b2995 b1298 1781100 1495427 957880 r 4233.96587137875
9490 ArcA b2995 b2341 683827 1495427 2180432 r 1642.59063676864
9491 ArcA b2995 b1244 1839165 1495427 1015944 r 190.210409809768
9494 ArcA b2995 b0313 2812450 1495427 1989230 r 4297.4934554924
9505 ArcA b3605 b0118 3643638 858573 2183576 r 53.8330753347791
9506 ArcA b3605 b2979 651807 858573 1511570 r 1011.13797278116
9507 ArcA b3605 b1101 2619325 858573 1159262 r 3466.27494581719
9508 ArcA b3605 b1298 2417942 858573 957880 r 56.5243310442503
9509 ArcA b3605 b2341 1320669 858573 2180432 r 45.596052460712
9510 ArcA b3605 b1244 2476007 858573 1015944 r 4233.244618493
9513 ArcA b3605 b0313 3449292 858573 1989230 r 123.69316876853
9514 ArcA b0118 b2979 2990332 2183576 1511570 r 156.984075625523
9515 ArcA b0118 b1101 1022880 2183576 1159262 r 2502.44999950049
9516 ArcA b0118 b1298 1224932 2183576 957880 r 118.194754536739
9517 ArcA b0118 b2341 2320825 2183576 2180432 r 301.695210435963
9518 ArcA b0118 b1244 1166711 2183576 1015944 r 3279.27415749279
9521 ArcA b0118 b0313 193759 2183576 1989230 r 146.430871062082
9522 ArcA b2979 b1101 1966019 1511570 1159262 r 4019.35517216381
9523 ArcA b2979 b1298 1764636 1511570 957880 r 314.872990267504
9524 ArcA b2979 b2341 667363 1511570 2180432 r 76.909037180295
9525 ArcA b2979 b1244 1822701 1511570 1015944 r 3557.80170892083
9528 ArcA b2979 b0313 2795986 1511570 1989230 r 1544.51934270827
9529 ArcA b1101 b1298 200619 1159262 957880 r 3740.05802094032
9530 ArcA b1101 b2341 1296512 1159262 2180432 r 3798.1628453767
9531 ArcA b1101 b1244 142398 1159262 1015944 r 82.5348411278534
9534 ArcA b1101 b0313 828534 1159262 1989230 r 3462.6134638449
9535 ArcA b1298 b2341 1095129 957880 2180432 r 51.6526862805799
9536 ArcA b1298 b1244 57301 957880 1015944 r 4046.30498109077
9539 ArcA b1298 b0313 1030586 957880 1989230 r 73.1778655059028
9540 ArcA b2341 b1244 1153194 2180432 1015944 r 3795.10948458671
9543 ArcA b2341 b0313 2126479 2180432 1989230 r 853.142426561943
9546 ArcA b1244 b0313 972365 1015944 1989230 r 3724.03410295878
9550 ArgP b3700 b1761 2036433 819503 1216037 a 3363.42281017418
9552 ArgP b3700 b2156 1631617 819503 811221 a 732.469794599067
9555 ArgP b3700 b0031 3848976 819503 708754 a 2645.93650717473
9557 ArgP b3700 b2838 901250 819503 80854 a 1746.25084108784
9559 ArgP b3700 b2923 811341 819503 7527 a 4067.40703642997
9560 ArgP b3700 b4024 350663 819503 1171239 a 1089.49988526847
9561 ArgP b3700 b0166 3692224 819503 552002 a 3381.57832971528
9562 ArgP b1761 b3702 2038611 1216037 821681 a 1739.47923241412
9563 ArgP b1761 b2156 403347 1216037 811221 a 1037.08485670171
9564 ArgP b1761 b2235 503668 1216037 711239 a 3276.22648789732
9566 ArgP b1761 b0031 1811200 1216037 708754 a 41.1096095821889
9567 ArgP b1761 b3701 2037506 1216037 820576 a 2107.46340418997
9568 ArgP b1761 b2838 1133921 1216037 80854 a 42.4028300942284
9569 ArgP b1761 b2234 501149 1216037 712603 a 3045.20229213101
9570 ArgP b1761 b2923 1224457 1216037 7527 a 1867.83430742665
9571 ArgP b1761 b4024 2388169 1216037 1171239 a 42.4264068711928
9572 ArgP b1761 b0166 1654448 1216037 552002 a 24.1867732448956
9573 ArgP b3702 b2156 1633795 821681 811221 a 772.745106746073
9576 ArgP b3702 b0031 3851154 821681 708754 a 3165.66343757513
9578 ArgP b3702 b2838 903428 821681 80854 a 1777.47995769291
9580 ArgP b3702 b2923 813519 821681 7527 a 4120.44390812446
9581 ArgP b3702 b4024 348155 821681 1171239 a 1542.15757949699
9582 ArgP b3702 b0166 3694402 821681 552002 a 4096.47775534055
9583 ArgP b2156 b2235 98852 811221 711239 a 225.417390633465
9585 ArgP b2156 b0031 2215890 811221 708754 a 469.753126652713
9586 ArgP b2156 b3701 1632690 811221 820576 a 600.079994667377
9587 ArgP b2156 b2838 729105 811221 80854 a 414.202848855485
9588 ArgP b2156 b2234 96333 811221 712603 a 695.442305299296
9589 ArgP b2156 b2923 819641 811221 7527 a 915.94978028274
9590 ArgP b2156 b4024 1983353 811221 1171239 a 53.0471488394994
9591 ArgP b2156 b0166 2059138 811221 552002 a 934.882880365236
9593 ArgP b2235 b0031 2316211 711239 708754 a 1689.32234934603
9595 ArgP b2235 b2838 629123 711239 80854 a 606.695969988263
9597 ArgP b2235 b2923 719659 711239 7527 a 1039.21123935416
9598 ArgP b2235 b4024 1883371 711239 1171239 a 646.880978233245
9599 ArgP b2235 b0166 2159459 711239 552002 a 1458.75906166851
9607 ArgP b0031 b3701 3850049 708754 820576 a 2689.37706541868
9608 ArgP b0031 b2838 2946464 708754 80854 a 581.494625942493
9609 ArgP b0031 b2234 2313692 708754 712603 a 1240.0903192913
9610 ArgP b0031 b2923 3037000 708754 7527 a 4130.98535460972
9611 ArgP b0031 b4024 4200712 708754 1171239 a 24.1453929352993
9612 ArgP b0031 b0166 155928 708754 552002 a 2.44948974278318
9613 ArgP b3701 b2838 902323 820576 80854 a 1419.79716861247
9615 ArgP b3701 b2923 812414 820576 7527 a 3051.11635307472
9616 ArgP b3701 b4024 349563 820576 1171239 a 1334.99662920923
9617 ArgP b3701 b0166 3693297 820576 552002 a 3229.42069108378
9618 ArgP b2838 b2234 630487 80854 712603 a 1769.61606005371
9619 ArgP b2838 b2923 89274 80854 7527 a 452.841031709804
9620 ArgP b2838 b4024 1252986 80854 1171239 a 2.23606797749979
9621 ArgP b2838 b0166 2789712 80854 552002 a 806.511004264666
9622 ArgP b2234 b2923 721023 712603 7527 a 1399.33484198744
9623 ArgP b2234 b4024 1884735 712603 1171239 a 1819.17288898004
9624 ArgP b2234 b0166 2156940 712603 552002 a 2312.9446599519
9625 ArgP b2923 b4024 1163077 7527 1171239 a 109.119200876839
9626 ArgP b2923 b0166 2880248 7527 552002 a 1068.49426764957
9627 ArgP b4024 b0166 4043960 1171239 552002 a 33.0454232837166
9638 ArgR b3958 b0032 4122225 769829 1032100 r 24.3310501211929
9639 ArgR b3958 b0033 4118986 769829 1028862 r 32.4499614791759
9640 ArgR b3958 b3165 843318 769829 73019 r 178.101094887145
9641 ArgR b3958 b3213 794386 769829 24087 r 336.570943487402
9642 ArgR b3958 b3212 795817 769829 25518 r 136.5466953097
9643 ArgR b3958 b0862 3251551 769829 161426 r 115.099956559505
9644 ArgR b3958 b3214 793062 769829 22763 r 991.011604372017
9645 ArgR b3958 b3957 154 769829 768524 r 3.16227766016838
9647 ArgR b3958 b3168 838988 769829 68689 r 1306.42910255398
9648 ArgR b3958 b3172 835022 769829 64723 r 2.44948974278318
9649 ArgR b3958 b2306 1730493 769829 960194 r 257.968990384503
9650 ArgR b3958 b0860 3253226 769829 163102 r 3.74165738677394
9653 ArgR b3958 b0863 3250813 769829 160688 r 68.6804193347711
9654 ArgR b3958 b0861 3252267 769829 162142 r 114.446494048529
9655 ArgR b3958 b2309 1728214 769829 957915 r 29.6647939483826
9657 ArgR b3958 b3169 837476 769829 67177 r 1055.35586415199
9658 ArgR b3958 b3167 841824 769829 71525 r 1331.92417201581
9659 ArgR b3958 b4254 321302 769829 1092135 r 2.44948974278318
9660 ArgR b3958 b3237 769829 769829 0 r 476.308723413712
9661 ArgR b3958 b0273 3863495 769829 773370 r 8.12403840463596
9663 ArgR b3958 b3164 843834 769829 73535 r 264.805589064883
9664 ArgR b3958 b3359 664822 769829 103787 r 6.70820393249937
9665 ArgR b3958 b2818 1204429 769829 434130 r 1.41421356237309
9666 ArgR b3958 b2307 1729769 769829 959470 r 174.34448657758
9667 ArgR b3958 b2308 1729086 769829 958787 r 22.5831795812724
9668 ArgR b3958 b0864 3250067 769829 159942 r 13.076696830622
9671 ArgR b0032 b3165 3278638 1032100 73019 r 45.3762052181537
9672 ArgR b0032 b3213 3326421 1032100 24087 r 196.949232037091
9673 ArgR b0032 b3212 3321855 1032100 25518 r 270.432986153687
9674 ArgR b0032 b0862 869958 1032100 161426 r 175.937488898756
9675 ArgR b0032 b3214 3328399 1032100 22763 r 312.528398709621
9676 ArgR b0032 b3957 4120920 1032100 768524 r 1037.32444297818
9678 ArgR b0032 b3168 3280565 1032100 68689 r 513.458859111419
9679 ArgR b0032 b3172 3285860 1032100 64723 r 29.4957624075053
9680 ArgR b0032 b2306 2390959 1032100 960194 r 1072.13198814325
9681 ArgR b0032 b0860 868268 1032100 163102 r 108.627804912002
9683 ArgR b0032 b3960 4124074 1032100 771678 r 91.192104921424
9684 ArgR b0032 b0863 870681 1032100 160688 r 883.457978627167
9685 ArgR b0032 b0861 869290 1032100 162142 r 142.576295364973
9686 ArgR b0032 b2309 2393229 1032100 957915 r 302.395436473502
9687 ArgR b0032 b3959 4123240 1032100 770844 r 74.0337760755184
9688 ArgR b0032 b3169 3283262 1032100 67177 r 548.417724002425
9689 ArgR b0032 b3167 3280000 1032100 71525 r 767.853501652496
9690 ArgR b0032 b4254 4444531 1032100 1092135 r 35.4964786985977
9691 ArgR b0032 b3237 3351926 1032100 0 r 768.765243751303
9692 ArgR b0032 b0273 257726 1032100 773370 r 46.7974358271904
9694 ArgR b0032 b3164 3276256 1032100 73535 r 258.526594376671
9695 ArgR b0032 b3359 3456183 1032100 103787 r 9.2736184954957
9696 ArgR b0032 b2818 2916465 1032100 434130 r 46.9041575982343
9697 ArgR b0032 b2307 2391740 1032100 959470 r 405.207354326153
9698 ArgR b0032 b2308 2392453 1032100 958787 r 55.6776436283002
9699 ArgR b0032 b0864 871430 1032100 159942 r 585.327258890272
9701 ArgR b0033 b3165 3275399 1028862 73019 r 124.979998399744
9702 ArgR b0033 b3213 3323182 1028862 24087 r 72.0208303201234
9703 ArgR b0033 b3212 3318616 1028862 25518 r 126.964561984831
9704 ArgR b0033 b0862 866719 1028862 161426 r 419.57120968913
9705 ArgR b0033 b3214 3325160 1028862 22763 r 196.789227347434
9706 ArgR b0033 b3957 4117681 1028862 768524 r 506.817521401934
9708 ArgR b0033 b3168 3277326 1028862 68689 r 371.090285510144
9709 ArgR b0033 b3172 3282621 1028862 64723 r 34.0881210981186
9710 ArgR b0033 b2306 2387720 1028862 960194 r 611.413117294682
9711 ArgR b0033 b0860 865029 1028862 163102 r 40.4722126896961
9713 ArgR b0033 b3960 4120835 1028862 771678 r 56.2849891178811
9714 ArgR b0033 b0863 867442 1028862 160688 r 828.782239191937
9715 ArgR b0033 b0861 866051 1028862 162142 r 204.672909785345
9716 ArgR b0033 b2309 2389990 1028862 957915 r 334.538488069759
9717 ArgR b0033 b3959 4120001 1028862 770844 r 57.2363520850168
9718 ArgR b0033 b3169 3280023 1028862 67177 r 392.713636126886
9719 ArgR b0033 b3167 3276761 1028862 71525 r 432.185145510579
9720 ArgR b0033 b4254 4441292 1028862 1092135 r 50.1996015920445
9721 ArgR b0033 b3237 3348687 1028862 0 r 1284.18962774195
9722 ArgR b0033 b0273 254487 1028862 773370 r 60.6794858251122
9724 ArgR b0033 b3164 3273017 1028862 73535 r 249.991999871996
9725 ArgR b0033 b3359 3452944 1028862 103787 r 25.8069758011279
9726 ArgR b0033 b2818 2913226 1028862 434130 r 75.2595508889072
9727 ArgR b0033 b2307 2388501 1028862 959470 r 466.873644576346
9728 ArgR b0033 b2308 2389214 1028862 958787 r 207.552403021502
9729 ArgR b0033 b0864 868191 1028862 159942 r 1042.81446096609
9731 ArgR b3165 b3213 47514 73019 24087 r 1390.48624588667
9732 ArgR b3165 b3212 42948 73019 25518 r 1094.79998173182
9733 ArgR b3165 b0862 2407964 73019 161426 r 532.253698906828
9734 ArgR b3165 b3214 49492 73019 22763 r 464.892460683113
9735 ArgR b3165 b3957 842013 73019 768524 r 2047.55268552484
9738 ArgR b3165 b3172 6953 73019 64723 r 78.2304288624318
9739 ArgR b3165 b2306 886906 73019 960194 r 2696.13612415991
9740 ArgR b3165 b0860 2409639 73019 163102 r 254.18497201841
9742 ArgR b3165 b3960 845167 73019 771678 r 424.836439115102
9743 ArgR b3165 b0863 2407226 73019 160688 r 1367.33317081098
9744 ArgR b3165 b0861 2408680 73019 162142 r 156.690778286407
9745 ArgR b3165 b2309 884627 73019 957915 r 1577.1686656791
9746 ArgR b3165 b3959 844333 73019 770844 r 603.083742112155
9749 ArgR b3165 b4254 1165624 73019 1092135 r 525.174256794828
9750 ArgR b3165 b3237 73019 73019 0 r 49.0204039151046
9751 ArgR b3165 b0273 3019908 73019 773370 r 428.018691180654
9754 ArgR b3165 b3359 177276 73019 103787 r 56.0713830755047
9755 ArgR b3165 b2818 360842 73019 434130 r 422.790728375162
9756 ArgR b3165 b2307 886182 73019 959470 r 1083.2866656615
9757 ArgR b3165 b2308 885499 73019 958787 r 923.474959054116
9758 ArgR b3165 b0864 2406480 73019 159942 r 1476.41152799618
9761 ArgR b3213 b0862 2455747 24087 161426 r 3136.49996014666
9763 ArgR b3213 b3957 793081 24087 768524 r 94.540996398388
9765 ArgR b3213 b3168 43184 24087 68689 r 1448.71632834037
9766 ArgR b3213 b3172 39218 24087 64723 r 36.8374809127877
9767 ArgR b3213 b2306 934689 24087 960194 r 1142.89107092496
9768 ArgR b3213 b0860 2457422 24087 163102 r 2633.75511390106
9770 ArgR b3213 b3960 796235 24087 771678 r 101.439637223326
9771 ArgR b3213 b0863 2455009 24087 160688 r 2711.19752139161
9772 ArgR b3213 b0861 2456463 24087 162142 r 1396.44119102811
9773 ArgR b3213 b2309 932410 24087 957915 r 249.134501825821
9774 ArgR b3213 b3959 795401 24087 770844 r 117.447860772344
9775 ArgR b3213 b3169 41672 24087 67177 r 492.024389639375
9776 ArgR b3213 b3167 46020 24087 71525 r 2383.35897422105
9777 ArgR b3213 b4254 1116692 24087 1092135 r 328.974163119233
9778 ArgR b3213 b3237 24087 24087 0 r 3663.68953378968
9779 ArgR b3213 b0273 3067691 24087 773370 r 416.269143703926
9781 ArgR b3213 b3164 48030 24087 73535 r 1064.22694948023
9782 ArgR b3213 b3359 128344 24087 103787 r 777.287591564409
9783 ArgR b3213 b2818 408625 24087 434130 r 657.966564500052
9784 ArgR b3213 b2307 933965 24087 959470 r 715.372630172556
9785 ArgR b3213 b2308 933282 24087 958787 r 652.513601390807
9786 ArgR b3213 b0864 2454263 24087 159942 r 3565.49716028494
9788 ArgR b3212 b0862 2451181 25518 161426 r 1470.4999149949
9790 ArgR b3212 b3957 794512 25518 768524 r 51.2152321092075
9792 ArgR b3212 b3168 38618 25518 68689 r 776.945300519927
9793 ArgR b3212 b3172 34652 25518 64723 r 50.438080851674
9794 ArgR b3212 b2306 930123 25518 960194 r 2520.66657850657
9795 ArgR b3212 b0860 2452856 25518 163102 r 894.29189865502
9797 ArgR b3212 b3960 797666 25518 771678 r 347.332693537479
9798 ArgR b3212 b0863 2450443 25518 160688 r 1879.94414810653
9799 ArgR b3212 b0861 2451897 25518 162142 r 1097.6064868613
9800 ArgR b3212 b2309 927844 25518 957915 r 635.263724763189
9801 ArgR b3212 b3959 796832 25518 770844 r 147.770091696527
9802 ArgR b3212 b3169 37106 25518 67177 r 462.445672484888
9803 ArgR b3212 b3167 41454 25518 71525 r 1145.73295317888
9804 ArgR b3212 b4254 1118123 25518 1092135 r 231.447618263831
9805 ArgR b3212 b3237 25518 25518 0 r 3108.49899469181
9806 ArgR b3212 b0273 3063125 25518 773370 r 1149.16317379213
9808 ArgR b3212 b3164 43464 25518 73535 r 201.767192575999
9809 ArgR b3212 b3359 129775 25518 103787 r 814.104415907443
9810 ArgR b3212 b2818 404059 25518 434130 r 170.997075998392
9811 ArgR b3212 b2307 929399 25518 959470 r 937.537199261982
9812 ArgR b3212 b2308 928716 25518 958787 r 748.903865659672
9813 ArgR b3212 b0864 2449697 25518 159942 r 3542.36954593955
9815 ArgR b0862 b3214 2457725 161426 22763 r 1919.2029595642
9816 ArgR b0862 b3957 3250246 161426 768524 r 1388.96400241331
9818 ArgR b0862 b3168 2409891 161426 68689 r 485.249420401509
9819 ArgR b0862 b3172 2415186 161426 64723 r 61.4166101311364
9820 ArgR b0862 b2306 1520285 161426 960194 r 545.398936559286
9823 ArgR b0862 b3960 3253400 161426 771678 r 109.92724866929
9826 ArgR b0862 b2309 1522555 161426 957915 r 255.327241006517
9827 ArgR b0862 b3959 3252566 161426 770844 r 155.846077910225
9828 ArgR b0862 b3169 2412588 161426 67177 r 950.848568385103
9829 ArgR b0862 b3167 2409326 161426 71525 r 357.323382946037
9830 ArgR b0862 b4254 3573857 161426 1092135 r 428.883434047061
9831 ArgR b0862 b3237 2481252 161426 0 r 1065.6322067205
9832 ArgR b0862 b0273 611228 161426 773370 r 560.460524925708
9834 ArgR b0862 b3164 2405582 161426 73535 r 364.823244873459
9835 ArgR b0862 b3359 2585509 161426 103787 r 548.664742807482
9836 ArgR b0862 b2818 2045791 161426 434130 r 666.783323126786
9837 ArgR b0862 b2307 1521066 161426 959470 r 21.3541565040626
9838 ArgR b0862 b2308 1521779 161426 958787 r 12.9614813968157
9841 ArgR b3214 b3957 791757 22763 768524 r 3056.91216753115
9843 ArgR b3214 b3168 45162 22763 68689 r 1085.91988654781
9844 ArgR b3214 b3172 41196 22763 64723 r 598.495614019017
9845 ArgR b3214 b2306 936667 22763 960194 r 982.901317528876
9846 ArgR b3214 b0860 2459400 22763 163102 r 148.398113195552
9848 ArgR b3214 b3960 794911 22763 771678 r 979.385521640994
9849 ArgR b3214 b0863 2456987 22763 160688 r 3677.56522715777
9850 ArgR b3214 b0861 2458441 22763 162142 r 1971.9913792915
9851 ArgR b3214 b2309 934388 22763 957915 r 435.080452330371
9852 ArgR b3214 b3959 794077 22763 770844 r 415.245710393256
9853 ArgR b3214 b3169 43650 22763 67177 r 459.744494257408
9854 ArgR b3214 b3167 47998 22763 71525 r 487.106764477768
9855 ArgR b3214 b4254 1115368 22763 1092135 r 92.7092228421747
9856 ArgR b3214 b3237 22763 22763 0 r 2088.1884493503
9857 ArgR b3214 b0273 3069669 22763 773370 r 704.049714153766
9859 ArgR b3214 b3164 50008 22763 73535 r 694.712170614564
9860 ArgR b3214 b3359 127020 22763 103787 r 509.784268097791
9861 ArgR b3214 b2818 410603 22763 434130 r 247.995967709155
9862 ArgR b3214 b2307 935943 22763 959470 r 1907.71512548389
9863 ArgR b3214 b2308 935260 22763 958787 r 354.245677461278
9864 ArgR b3214 b0864 2456241 22763 159942 r 3321.7609787581
9867 ArgR b3957 b3168 837683 768524 68689 r 3282.95491897163
9868 ArgR b3957 b3172 833717 768524 64723 r 4.24264068711928
9869 ArgR b3957 b2306 1729188 768524 960194 r 1333.29516612039
9870 ArgR b3957 b0860 3251921 768524 163102 r 90.0721932674007
9872 ArgR b3957 b3960 2003 768524 771678 r 5.47722557505166
9873 ArgR b3957 b0863 3249508 768524 160688 r 128.879788950789
9874 ArgR b3957 b0861 3250962 768524 162142 r 1877.34013966569
9875 ArgR b3957 b2309 1726909 768524 957915 r 105.318564365453
9876 ArgR b3957 b3959 1169 768524 770844 r 2.23606797749979
9877 ArgR b3957 b3169 836171 768524 67177 r 2921.69539822343
9878 ArgR b3957 b3167 840519 768524 71525 r 2540.05216481867
9879 ArgR b3957 b4254 322460 768524 1092135 r 17.8885438199983
9880 ArgR b3957 b3237 768524 768524 0 r 746.131355727663
9881 ArgR b3957 b0273 3862190 768524 773370 r 27.1108834234519
9883 ArgR b3957 b3164 842529 768524 73535 r 2737.21847867502
9884 ArgR b3957 b3359 663517 768524 103787 r 434.299435873454
9885 ArgR b3957 b2818 1203124 768524 434130 r 7.93725393319377
9886 ArgR b3957 b2307 1728464 768524 959470 r 1091.49713696372
9887 ArgR b3957 b2308 1727781 768524 958787 r 763.151361133557
9888 ArgR b3957 b0864 3248762 768524 159942 r 483.441826903713
9913 ArgR b3168 b3172 2623 68689 64723 r 509.367254542339
9914 ArgR b3168 b2306 888833 68689 960194 r 1165.12059461671
9915 ArgR b3168 b0860 2411566 68689 163102 r 1043.44429654869
9917 ArgR b3168 b3960 840837 68689 771678 r 1604.93738195607
9918 ArgR b3168 b0863 2409153 68689 160688 r 2369.86413112651
9919 ArgR b3168 b0861 2410607 68689 162142 r 282.046095523409
9920 ArgR b3168 b2309 886554 68689 957915 r 3151.88959197495
9921 ArgR b3168 b3959 840003 68689 770844 r 1702.57598949357
9924 ArgR b3168 b4254 1161294 68689 1092135 r 1951.52043289329
9925 ArgR b3168 b3237 68689 68689 0 r 854.933915574765
9926 ArgR b3168 b0273 3021835 68689 773370 r 2260.61695118833
9929 ArgR b3168 b3359 172946 68689 103787 r 753.031207852636
9930 ArgR b3168 b2818 362769 68689 434130 r 1495.48587422282
9931 ArgR b3168 b2307 888109 68689 959470 r 1847.05793087277
9932 ArgR b3168 b2308 887426 68689 958787 r 2567.26469223569
9933 ArgR b3168 b0864 2408407 68689 159942 r 1463.69259067606
9935 ArgR b3172 b2306 894128 64723 960194 r 539.99907407328
9936 ArgR b3172 b0860 2416861 64723 163102 r 6.92820323027551
9938 ArgR b3172 b3960 836871 64723 771678 r 3.46410161513775
9939 ArgR b3172 b0863 2414448 64723 160688 r 26.2678510731274
9940 ArgR b3172 b0861 2415902 64723 162142 r 86.6025403784439
9941 ArgR b3172 b2309 891849 64723 957915 r 60.4731345309634
9942 ArgR b3172 b3959 836037 64723 770844 r 1.73205080756888
9943 ArgR b3172 b3169 1111 64723 67177 r 763.922770965757
9944 ArgR b3172 b3167 5459 64723 71525 r 672.731744456882
9945 ArgR b3172 b4254 1157328 64723 1092135 r 9.38083151964686
9946 ArgR b3172 b3237 64723 64723 0 r 162.222070015149
9947 ArgR b3172 b0273 3027130 64723 773370 r 9.16515138991168
9949 ArgR b3172 b3164 7469 64723 73535 r 436.033255612459
9950 ArgR b3172 b3359 168980 64723 103787 r 4.58257569495584
9951 ArgR b3172 b2818 368064 64723 434130 r 4.89897948556636
9952 ArgR b3172 b2307 893404 64723 959470 r 98.5342580019761
9953 ArgR b3172 b2308 892721 64723 958787 r 26.944387170615
9954 ArgR b3172 b0864 2413702 64723 159942 r 30.7571129984594
9956 ArgR b2306 b0860 1521960 960194 163102 r 242.884746330436
9958 ArgR b2306 b3960 1732342 960194 771678 r 326.582302031203
9959 ArgR b2306 b0863 1519547 960194 160688 r 427.638866334668
9960 ArgR b2306 b0861 1521001 960194 162142 r 733.929151894105
9962 ArgR b2306 b3959 1731508 960194 770844 r 145.451022684614
9963 ArgR b2306 b3169 891530 960194 67177 r 633.545578470879
9964 ArgR b2306 b3167 888268 960194 71525 r 1259.17830349796
9965 ArgR b2306 b4254 2052799 960194 1092135 r 2146.76151446778
9966 ArgR b2306 b3237 960194 960194 0 r 2219.62136410695
9967 ArgR b2306 b0273 2132229 960194 773370 r 304.82782025268
9969 ArgR b2306 b3164 884524 960194 73535 r 1637.76066627575
9970 ArgR b2306 b3359 1064451 960194 103787 r 2854.22669036641
9971 ArgR b2306 b2818 524733 960194 434130 r 488.852738562443
9974 ArgR b2306 b0864 1518801 960194 159942 r 19.2873015219859
9977 ArgR b0860 b3960 3255075 163102 771678 r 18.3303027798234
9980 ArgR b0860 b2309 1524230 163102 957915 r 24.9198715887542
9981 ArgR b0860 b3959 3254241 163102 770844 r 7
9982 ArgR b0860 b3169 2414263 163102 67177 r 614.593361500106
9983 ArgR b0860 b3167 2411001 163102 71525 r 355.831420759887
9984 ArgR b0860 b4254 3575532 163102 1092135 r 4
9985 ArgR b0860 b3237 2482927 163102 0 r 507.892705204554
9986 ArgR b0860 b0273 609538 163102 773370 r 6.32455532033676
9988 ArgR b0860 b3164 2407257 163102 73535 r 372.617766618824
9989 ArgR b0860 b3359 2587184 163102 103787 r 16.9115345252878
9990 ArgR b0860 b2818 2047466 163102 434130 r 2
9991 ArgR b0860 b2307 1522741 163102 959470 r 123.866864011325
9992 ArgR b0860 b2308 1523454 163102 958787 r 129.799845916704
10013 ArgR b3960 b0863 3252662 771678 160688 r 86.8562030024338
10014 ArgR b3960 b0861 3254116 771678 162142 r 84.0178552451799
10015 ArgR b3960 b2309 1730063 771678 957915 r 78.1024967590666
10017 ArgR b3960 b3169 839325 771678 67177 r 949.697846685987
10018 ArgR b3960 b3167 843673 771678 71525 r 1983.74494328278
10019 ArgR b3960 b4254 319084 771678 1092135 r 9.48683298050514
10020 ArgR b3960 b3237 771678 771678 0 r 1084.94423819844
10021 ArgR b3960 b0273 3865344 771678 773370 r 9.48683298050514
10023 ArgR b3960 b3164 845683 771678 73535 r 356.63707042314
10024 ArgR b3960 b3359 666671 771678 103787 r 16.5227116418583
10025 ArgR b3960 b2818 1206278 771678 434130 r 3
10026 ArgR b3960 b2307 1731618 771678 959470 r 477.059744686135
10027 ArgR b3960 b2308 1730935 771678 958787 r 23.3238075793812
10028 ArgR b3960 b0864 3251916 771678 159942 r 94.4669254289564
10031 ArgR b0863 b2309 1521817 160688 957915 r 81.3142054010245
10032 ArgR b0863 b3959 3251828 160688 770844 r 109.995454451536
10033 ArgR b0863 b3169 2411850 160688 67177 r 1715.37750947131
10034 ArgR b0863 b3167 2408588 160688 71525 r 2350.54865935594
10035 ArgR b0863 b4254 3573119 160688 1092135 r 486.01234552221
10036 ArgR b0863 b3237 2480514 160688 0 r 449.966665432007
10037 ArgR b0863 b0273 611951 160688 773370 r 374.555736840327
10039 ArgR b0863 b3164 2404844 160688 73535 r 908.606625553654
10040 ArgR b0863 b3359 2584771 160688 103787 r 664.578061630084
10041 ArgR b0863 b2818 2045053 160688 434130 r 858.389189121112
10042 ArgR b0863 b2307 1520328 160688 959470 r 249.459415536876
10043 ArgR b0863 b2308 1521041 160688 958787 r 151.551971283781
10046 ArgR b0861 b2309 1523271 162142 957915 r 292.728543193178
10047 ArgR b0861 b3959 3253282 162142 770844 r 166.240789218531
10048 ArgR b0861 b3169 2413304 162142 67177 r 390.691694306393
10049 ArgR b0861 b3167 2410042 162142 71525 r 286.022726369777
10050 ArgR b0861 b4254 3574573 162142 1092135 r 608.887510136314
10051 ArgR b0861 b3237 2481968 162142 0 r 1042.18520427033
10052 ArgR b0861 b0273 610560 162142 773370 r 480.944903289348
10054 ArgR b0861 b3164 2406298 162142 73535 r 262.152627299442
10055 ArgR b0861 b3359 2586225 162142 103787 r 68.0808343074613
10056 ArgR b0861 b2818 2046507 162142 434130 r 598.46470238436
10057 ArgR b0861 b2307 1521782 162142 959470 r 45.9238500128201
10058 ArgR b0861 b2308 1522495 162142 958787 r 32.5269119345812
10061 ArgR b2309 b3959 1729229 957915 770844 r 25.3968501984006
10062 ArgR b2309 b3169 889251 957915 67177 r 1604.24374706589
10063 ArgR b2309 b3167 885989 957915 71525 r 1230.31703231322
10064 ArgR b2309 b4254 2050520 957915 1092135 r 136.491757992928
10065 ArgR b2309 b3237 957915 957915 0 r 924.053569875686
10066 ArgR b2309 b0273 2134499 957915 773370 r 196.066315311937
10068 ArgR b2309 b3164 882245 957915 73535 r 1744.49419603506
10069 ArgR b2309 b3359 1062172 957915 103787 r 1286.1870004008
10070 ArgR b2309 b2818 522454 957915 434130 r 68.7749954561976
10073 ArgR b2309 b0864 1521071 957915 159942 r 31.6701752442262
10075 ArgR b3959 b3169 838491 770844 67177 r 389.422649572415
10076 ArgR b3959 b3167 842839 770844 71525 r 931.965664603584
10077 ArgR b3959 b4254 320518 770844 1092135 r 4.24264068711928
10078 ArgR b3959 b3237 770844 770844 0 r 1002.80356999763
10079 ArgR b3959 b0273 3864510 770844 773370 r 8.48528137423857
10081 ArgR b3959 b3164 844849 770844 73535 r 459.398519806061
10082 ArgR b3959 b3359 665837 770844 103787 r 26.8700576850888
10083 ArgR b3959 b2818 1205444 770844 434130 r 2.82842712474619
10084 ArgR b3959 b2307 1730784 770844 959470 r 209.451665068578
10085 ArgR b3959 b2308 1730101 770844 958787 r 12.2474487139159
10086 ArgR b3959 b0864 3251082 770844 159942 r 21.4476105895272
10089 ArgR b3169 b4254 1159782 67177 1092135 r 898.804761892147
10090 ArgR b3169 b3237 67177 67177 0 r 991.116037606092
10091 ArgR b3169 b0273 3024532 67177 773370 r 1940.14587080456
10094 ArgR b3169 b3359 171434 67177 103787 r 865.435728405062
10095 ArgR b3169 b2818 365466 67177 434130 r 659.636263405825
10096 ArgR b3169 b2307 890806 67177 959470 r 1894.3679684792
10097 ArgR b3169 b2308 890123 67177 958787 r 950.881696111561
10098 ArgR b3169 b0864 2411104 67177 159942 r 825.643991076057
10100 ArgR b3167 b4254 1164130 71525 1092135 r 1380.30286531616
10101 ArgR b3167 b3237 71525 71525 0 r 233.20162949688
10102 ArgR b3167 b0273 3021270 71525 773370 r 1235.23520027564
10105 ArgR b3167 b3359 175782 71525 103787 r 976.970828633076
10106 ArgR b3167 b2818 362204 71525 434130 r 929.154454329311
10107 ArgR b3167 b2307 887544 71525 959470 r 1410.63460896151
10108 ArgR b3167 b2308 886861 71525 958787 r 1683.49814374712
10109 ArgR b3167 b0864 2407842 71525 159942 r 2128.74470052188
10111 ArgR b4254 b3237 1092135 1092135 0 r 798.349547504099
10112 ArgR b4254 b0273 4185801 1092135 773370 r 4.58257569495584
10114 ArgR b4254 b3164 1166140 1092135 73535 r 969.645295971676
10115 ArgR b4254 b3359 987128 1092135 103787 r 4.89897948556636
10116 ArgR b4254 b2818 1526735 1092135 434130 r 3.16227766016838
10117 ArgR b4254 b2307 2052075 1092135 959470 r 1501.55252988365
10118 ArgR b4254 b2308 2051392 1092135 958787 r 94.3874991722951
10119 ArgR b4254 b0864 3572373 1092135 159942 r 427.957941858777
10121 ArgR b3237 b0273 3093196 0 773370 r 988.728982077495
10123 ArgR b3237 b3164 73535 0 73535 r 505.243505648514
10124 ArgR b3237 b3359 103787 0 103787 r 245.081619057815
10125 ArgR b3237 b2818 434130 0 434130 r 395.272058208014
10126 ArgR b3237 b2307 959470 0 959470 r 1059.56594886774
10127 ArgR b3237 b2308 958787 0 958787 r 1168.32016159955
10128 ArgR b3237 b0864 2479768 0 159942 r 373.36309405189
10131 ArgR b0273 b3164 3017526 773370 73535 r 1284.92139837424
10132 ArgR b0273 b3359 3197453 773370 103787 r 4.89897948556636
10133 ArgR b0273 b2818 2657735 773370 434130 r 24.6576560118759
10134 ArgR b0273 b2307 2133010 773370 959470 r 442.212618544519
10135 ArgR b0273 b2308 2133723 773370 958787 r 43.5889894354067
10136 ArgR b0273 b0864 612700 773370 159942 r 251.714123560836
10145 ArgR b3164 b3359 177792 73535 103787 r 598.901494404547
10146 ArgR b3164 b2818 358460 73535 434130 r 307.686528791886
10147 ArgR b3164 b2307 883800 73535 959470 r 1581.49928864986
10148 ArgR b3164 b2308 883117 73535 958787 r 699.285349481884
10149 ArgR b3164 b0864 2404098 73535 159942 r 418.602436686649
10151 ArgR b3359 b2818 538387 103787 434130 r 24.3310501211929
10152 ArgR b3359 b2307 1063727 103787 959470 r 463.656122573616
10153 ArgR b3359 b2308 1063044 103787 958787 r 196.773982019982
10154 ArgR b3359 b0864 2584025 103787 159942 r 608.59838974483
10156 ArgR b2818 b2307 524009 434130 959470 r 1133.37548941205
10157 ArgR b2818 b2308 523326 434130 958787 r 47.4341649025257
10158 ArgR b2818 b0864 2044307 434130 159942 r 293.508091881638
10161 ArgR b2307 b0864 1519582 959470 159942 r 139.771241677249
10163 ArgR b2308 b0864 1520295 958787 159942 r 57.4282160614449
10169 AscG b0330 b2716 2491345 168784 1726 r 1394.55907010065
10171 AscG b0330 b2715 2489879 168784 260 r 453.88324489895
10172 AscG b0330 b0473 146677 168784 20232 r 892.150772011099
10175 AscG b2716 b0473 2342794 1726 20232 r 1725.48370029971
10178 AscG b2715 b0473 2341328 260 20232 r 2092.91375837611
10191 BaeR b2074 b2470 432330 9013 422595 a 305.744991782368
10197 BaeR b2075 b2470 429208 5891 422595 a 16.9115345252878
10202 BaeR b2077 b2470 424714 1397 422595 a 473.413138812179
10210 BaeR b2470 b2076 426130 422595 2813 a 1.73205080756888
10211 BaeR b2470 b2078 423314 422595 0 a 564.916808034599
10212 BaeR b2470 b2079 422595 422595 0 a 2187.29879074625
10216 BasR b0460 b1552 1156947 1531948 374788 a 87.8749110952609
10217 BasR b0460 b1039 621843 1531948 909716 a 2964.11943079222
10218 BasR b0460 b1040 622237 1531948 909060 a 2024.33939842112
10220 BasR b0460 b4312 4059448 1531948 207007 a 183.744387669392
10221 BasR b0460 b1038 621402 1531948 910130 a 3111.50992285096
10222 BasR b0460 b4042 3775128 1531948 76277 a 1405.24730919508
10223 BasR b0460 b1037 620542 1531948 910572 a 2945.12885965962
10224 BasR b1552 b1039 534715 374788 909716 a 843.990521273788
10225 BasR b1552 b1040 534060 374788 909060 a 199.839935948749
10227 BasR b1552 b4312 2902289 374788 207007 a 636.737779623606
10228 BasR b1552 b1038 535129 374788 910130 a 1172.2188362247
10229 BasR b1552 b4042 2617969 374788 76277 a 3419.62351728959
10230 BasR b1552 b1037 535572 374788 910572 a 1166.23325282724
10233 BasR b1039 b4312 3437216 909716 207007 a 1088.9628092823
10235 BasR b1039 b4042 3152896 909716 76277 a 3606.4080467967
10238 BasR b1040 b4312 3436561 909060 207007 a 521.76623118021
10240 BasR b1040 b4042 3152241 909060 76277 a 2803.21440492874
10246 BasR b4312 b1038 3437630 207007 910130 a 1396.19626127561
10247 BasR b4312 b4042 283952 207007 76277 a 775.777029822358
10248 BasR b4312 b1037 3438073 207007 910572 a 1673.98566302104
10249 BasR b1038 b4042 3153310 910130 76277 a 4175.87068765305
10251 BasR b4042 b1037 3153753 76277 910572 a 3519.87187266809
10255 BetI b0312 b0314 730 14 129 r 34.4818792991333
10257 BetI b0313 b0314 129 0 129 r 2.82842712474619
10258 BetI b0311 b0314 2216 1500 129 r 6.32455532033676
10282 BirA b0776 b0774 1124 1040522 1042800 r 1.73205080756888
10285 BirA b0777 b0774 2265 1039780 1042800 r 4.58257569495584
10287 BirA b0778 b0774 3013 1039110 1042800 r 12.6491106406735
10289 BirA b0774 b0775 87 1042800 1041672 r 2.44948974278318
10301 CaiF b0037 b0044 7639 2000770 1992844 a 23.9165214862028
10302 CaiF b0037 b0042 5364 2000770 1994464 a 45.133136385587
10303 CaiF b0037 b0043 6356 2000770 1993128 a 23.6643191323985
10306 CaiF b0037 b0041 4579 2000770 1995420 a 191.483680766795
10309 CaiF b0039 b0044 5077 1998208 1992844 a 187.616630392937
10310 CaiF b0039 b0042 2802 1998208 1994464 a 44.4522215417857
10311 CaiF b0039 b0043 3794 1998208 1993128 a 130.153755228192
10314 CaiF b0039 b0041 2017 1998208 1995420 a 87.3212459828649
10316 CaiF b0040 b0044 3532 1996662 1992844 a 57.6888204074238
10317 CaiF b0040 b0042 1257 1996662 1994464 a 59.7243668865564
10318 CaiF b0040 b0043 2249 1996662 1993128 a 81.3142054010245
10321 CaiF b0040 b0041 472 1996662 1995420 a 5.29150262212918
10325 CaiF b0044 b0038 6348 1992844 1999478 a 44.1927595879687
10326 CaiF b0044 b0036 9301 1992844 2002432 a 5.29150262212918
10328 CaiF b0044 b0035 10092 1992844 2003222 a 32.9089653438087
10330 CaiF b0042 b0038 4073 1994464 1999478 a 137.666263114824
10331 CaiF b0042 b0036 7026 1994464 2002432 a 2
10333 CaiF b0042 b0035 7817 1994464 2003222 a 12.6491106406735
10334 CaiF b0043 b0038 5065 1993128 1999478 a 28.5657137141714
10335 CaiF b0043 b0036 8018 1993128 2002432 a 10.816653826392
10337 CaiF b0043 b0035 8809 1993128 2003222 a 33.9116499156263
10339 CaiF b0038 b0041 3288 1999478 1995420 a 53.8980519128475
10341 CaiF b0036 b0041 6241 2002432 1995420 a 25.0798724079689
10343 CaiF b0041 b0035 7032 1995420 2003222 a 130.659863768489
10461 CpxR b2893 b2077 875231 1868079 991433 a 2712.54032228094
10462 CpxR b2893 b2078 873831 1868079 992845 a 1308.48844091188
10463 CpxR b2893 b0441 2573124 1868079 704413 a 1872.99973304857
10467 CpxR b2893 b3912 1066151 1868079 615114 a 3020.49664790412
10469 CpxR b2893 b3860 1004597 1868079 553560 a 288.73344108364
10471 CpxR b2893 b1902 1050682 1868079 816894 a 2382.42019803392
10472 CpxR b2893 b0754 2250226 1868079 381515 a 622.52068238734
10473 CpxR b2893 b2079 873112 1868079 994245 a 1843.43483747053
10474 CpxR b2893 b4484 1066999 1868079 615962 a 2836.8549487064
10477 CpxR b2893 b0181 2832786 1868079 964075 a 1003.72306937721
10480 CpxR b2893 b2074 882847 1868079 983985 a 943.997881353554
10481 CpxR b2893 b0161 2853826 1868079 985115 a 2280.2877011465
10482 CpxR b2893 b2470 447404 1868079 1417562 a 2577.0494756601
10483 CpxR b2893 b3057 164488 1868079 2033277 a 485.757140966553
10485 CpxR b2893 b3859 1003594 1868079 552558 a 534.686824225172
10486 CpxR b2893 b0180 2833578 1868079 964867 a 178.955301681733
10487 CpxR b2893 b0460 2556602 1868079 687891 a 179.033516415223
10488 CpxR b2893 b2076 876647 1868079 988355 a 1062.84759020285
10489 CpxR b2893 b2215 725363 1868079 1141613 a 3129.43924689392
10491 CpxR b2893 b0179 2834138 1868079 965427 a 405.875596704212
10493 CpxR b2893 b3363 452903 1868079 1866 a 2424.49871107411
10494 CpxR b2893 b3911 1064781 1868079 613744 a 2745.55786680959
10495 CpxR b2893 b2075 879725 1868079 985232 a 2682.01416849352
10497 CpxR b2077 b0441 1696478 991433 704413 a 1359.16886368104
10501 CpxR b2077 b3912 1942092 991433 615114 a 2736.9097537186
10503 CpxR b2077 b3860 1880538 991433 553560 a 3268.99128172591
10505 CpxR b2077 b1902 174036 991433 816894 a 2334.69741080081
10506 CpxR b2077 b0754 1373580 991433 381515 a 3757.50449101528
10508 CpxR b2077 b4484 1942940 991433 615962 a 299.471200618691
10511 CpxR b2077 b0181 1956140 991433 964075 a 2515.87181708449
10515 CpxR b2077 b0161 1977180 991433 985115 a 962.582463999838
10517 CpxR b2077 b3057 1040429 991433 2033277 a 2006.59313265046
10519 CpxR b2077 b3859 1879535 991433 552558 a 2578.9096533225
10520 CpxR b2077 b0180 1956932 991433 964867 a 2880.73775272933
10521 CpxR b2077 b0460 1679956 991433 687891 a 3389.53271115651
10523 CpxR b2077 b2215 148765 991433 1141613 a 3457.49562544915
10525 CpxR b2077 b0179 1957492 991433 965427 a 4003.43452550432
10527 CpxR b2077 b3363 1328844 991433 1866 a 1753.85689267967
10528 CpxR b2077 b3911 1940722 991433 613744 a 3740.78681563117
10530 CpxR b2078 b0441 1697890 992845 704413 a 1955.7216059552
10534 CpxR b2078 b3912 1940692 992845 615114 a 3733.0855870178
10536 CpxR b2078 b3860 1879138 992845 553560 a 3358.27545028694
10538 CpxR b2078 b1902 175448 992845 816894 a 3604.58388721916
10539 CpxR b2078 b0754 1374992 992845 381515 a 3438.87190805357
10541 CpxR b2078 b4484 1941540 992845 615962 a 1709.47214074989
10544 CpxR b2078 b0181 1957552 992845 964075 a 2778.56797649437
10548 CpxR b2078 b0161 1978592 992845 985115 a 1685.94187325661
10550 CpxR b2078 b3057 1039029 992845 2033277 a 1375.68855486989
10552 CpxR b2078 b3859 1878135 992845 552558 a 2240.9622933017
10553 CpxR b2078 b0180 1958344 992845 964867 a 3279.24381527205
10554 CpxR b2078 b0460 1681368 992845 687891 a 2108.98838308797
10556 CpxR b2078 b2215 147365 992845 1141613 a 2166.89824403455
10558 CpxR b2078 b0179 1958904 992845 965427 a 381.60712781603
10560 CpxR b2078 b3363 1327444 992845 1866 a 4142.97863861256
10561 CpxR b2078 b3911 1939322 992845 613744 a 1765.89778866162
10566 CpxR b0441 b3912 3639985 704413 615114 a 3207.46784863075
10568 CpxR b0441 b3860 3578431 704413 553560 a 475.041050857713
10570 CpxR b0441 b1902 1521939 704413 816894 a 1889.81268913086
10571 CpxR b0441 b0754 321846 704413 381515 a 246.771149042995
10572 CpxR b0441 b2079 1699290 704413 994245 a 2932.61930703595
10573 CpxR b0441 b4484 3640833 704413 615962 a 1922.21070645234
10576 CpxR b0441 b0181 257791 704413 964075 a 735.983016108389
10579 CpxR b0441 b2074 1689030 704413 983985 a 1507.70156198102
10580 CpxR b0441 b0161 278831 704413 985115 a 1270.33460159125
10581 CpxR b0441 b2470 2122607 704413 1417562 a 1782.86735345062
10582 CpxR b0441 b3057 2738322 704413 2033277 a 1678.84781919029
10584 CpxR b0441 b3859 3577428 704413 552558 a 102.761860629321
10585 CpxR b0441 b0180 258583 704413 964867 a 949.422982658414
10586 CpxR b0441 b0460 16304 704413 687891 a 978.165630146552
10587 CpxR b0441 b2076 1693400 704413 988355 a 3602.75519568011
10588 CpxR b0441 b2215 1846658 704413 1141613 a 1219.4014925364
10590 CpxR b0441 b0179 259143 704413 965427 a 1478.1792854725
10592 CpxR b0441 b3363 3026737 704413 1866 a 1605.36600188244
10593 CpxR b0441 b3911 3638615 704413 613744 a 3526.93634759688
10594 CpxR b0441 b2075 1690277 704413 985232 a 1300.95964579998
10686 CpxR b3912 b3860 60928 615114 553560 a 3003.36477970958
10688 CpxR b3912 b1902 2117543 615114 816894 a 654.710623100007
10689 CpxR b3912 b0754 3317087 615114 381515 a 976.429208903544
10690 CpxR b3912 b2079 1939973 615114 994245 a 432.201341969226
10691 CpxR b3912 b4484 150 615114 615962 a 182.419845411622
10694 CpxR b3912 b0181 3899647 615114 964075 a 3795.91754388844
10697 CpxR b3912 b2074 1949708 615114 983985 a 1851.4945314529
10698 CpxR b3912 b0161 3920687 615114 985115 a 2363.28690598497
10699 CpxR b3912 b2470 1514265 615114 1417562 a 2444.87320734635
10700 CpxR b3912 b3057 900842 615114 2033277 a 4026.41279552905
10702 CpxR b3912 b3859 61571 615114 552558 a 1255.79616180334
10703 CpxR b3912 b0180 3900439 615114 964867 a 2729.26913293651
10704 CpxR b3912 b0460 3623463 615114 687891 a 2431.99917763144
10705 CpxR b3912 b2076 1943508 615114 988355 a 3778.18369061114
10706 CpxR b3912 b2215 1792224 615114 1141613 a 202.361063448481
10708 CpxR b3912 b0179 3900999 615114 965427 a 3563.96296277051
10710 CpxR b3912 b3363 612676 615114 1866 a 1035.2333070376
10712 CpxR b3912 b2075 1946586 615114 985232 a 3238.51370230234
10741 CpxR b3860 b1902 2055989 553560 816894 a 1746.1563503879
10742 CpxR b3860 b0754 3255533 553560 381515 a 1322.70367051732
10743 CpxR b3860 b2079 1878419 553560 994245 a 3688.83396210781
10744 CpxR b3860 b4484 61776 553560 615962 a 1694.1679373663
10747 CpxR b3860 b0181 3838093 553560 964075 a 765.320847749491
10750 CpxR b3860 b2074 1888154 553560 983985 a 2904.31678712912
10751 CpxR b3860 b0161 3859133 553560 985115 a 137.564530312141
10752 CpxR b3860 b2470 1452711 553560 1417562 a 3352.59168405579
10753 CpxR b3860 b3057 839288 553560 2033277 a 1302.77396351017
10756 CpxR b3860 b0180 3838885 553560 964867 a 500.914164303626
10757 CpxR b3860 b0460 3561909 553560 687891 a 332.102393848644
10758 CpxR b3860 b2076 1881954 553560 988355 a 2314.48158342208
10759 CpxR b3860 b2215 1730670 553560 1141613 a 785.977098903015
10761 CpxR b3860 b0179 3839445 553560 965427 a 821.023751178977
10763 CpxR b3860 b3363 551122 553560 1866 a 44.0908153700972
10764 CpxR b3860 b3911 59558 553560 613744 a 2925.62403599642
10765 CpxR b3860 b2075 1885032 553560 985232 a 2022.33825063959
10791 CpxR b1902 b0754 1199041 816894 381515 a 1573.06738571493
10792 CpxR b1902 b2079 176848 816894 994245 a 542.44815420462
10793 CpxR b1902 b4484 2118391 816894 615962 a 372.839107390842
10796 CpxR b1902 b0181 1781601 816894 964075 a 3315.56661824189
10799 CpxR b1902 b2074 166588 816894 983985 a 1508.75909276465
10800 CpxR b1902 b0161 1802641 816894 985115 a 324.024690417258
10801 CpxR b1902 b2470 600165 816894 1417562 a 1700.90652300472
10802 CpxR b1902 b3057 1215880 816894 2033277 a 3413.48385084798
10804 CpxR b1902 b3859 2054986 816894 552558 a 1081.93807586202
10805 CpxR b1902 b0180 1782393 816894 964867 a 3539.48725100119
10806 CpxR b1902 b0460 1505417 816894 687891 a 1113.54030012389
10807 CpxR b1902 b2076 170958 816894 988355 a 2550.22430386035
10808 CpxR b1902 b2215 324216 816894 1141613 a 648.211385274896
10810 CpxR b1902 b0179 1782953 816894 965427 a 4201.9132546972
10812 CpxR b1902 b3363 1504295 816894 1866 a 1333.49915635519
10813 CpxR b1902 b3911 2116173 816894 613744 a 1431.97660595416
10814 CpxR b1902 b2075 167835 816894 985232 a 1319.91439116331
10815 CpxR b0754 b2079 1376392 381515 994245 a 386.134691526157
10816 CpxR b0754 b4484 3317935 381515 615962 a 3809.07390319484
10819 CpxR b0754 b0181 581508 381515 964075 a 3179.12566596541
10822 CpxR b0754 b2074 1366132 381515 983985 a 883.03114327865
10823 CpxR b0754 b0161 602548 381515 985115 a 2217.09201432868
10824 CpxR b0754 b2470 1799709 381515 1417562 a 2087.36197148458
10825 CpxR b0754 b3057 2415424 381515 2033277 a 2428.76203033562
10827 CpxR b0754 b3859 3254530 381515 552558 a 338.471564536816
10828 CpxR b0754 b0180 582300 381515 964867 a 695.995689641825
10829 CpxR b0754 b0460 305324 381515 687891 a 53.3104117410473
10830 CpxR b0754 b2076 1370502 381515 988355 a 3920.52368950884
10831 CpxR b0754 b2215 1523760 381515 1141613 a 1779.47464157262
10833 CpxR b0754 b0179 582860 381515 965427 a 1576.86017135319
10835 CpxR b0754 b3363 2703839 381515 1866 a 3037.98946673618
10836 CpxR b0754 b3911 3315717 381515 613744 a 1627.1551862069
10837 CpxR b0754 b2075 1367379 381515 985232 a 3402.85174522781
10838 CpxR b2079 b4484 1940821 994245 615962 a 1578.38683471448
10841 CpxR b2079 b0181 1958952 994245 964075 a 3660.34916367277
10845 CpxR b2079 b0161 1979992 994245 985115 a 902.536425857705
10847 CpxR b2079 b3057 1038310 994245 2033277 a 3777.86447612934
10849 CpxR b2079 b3859 1877416 994245 552558 a 2117.40973833597
10850 CpxR b2079 b0180 1959744 994245 964867 a 2258.09322216777
10851 CpxR b2079 b0460 1682768 994245 687891 a 822.334481825978
10853 CpxR b2079 b2215 146646 994245 1141613 a 732.796697590812
10855 CpxR b2079 b0179 1960304 994245 965427 a 3205.54394760078
10857 CpxR b2079 b3363 1326725 994245 1866 a 1307.9908256559
10858 CpxR b2079 b3911 1938603 994245 613744 a 872.199518458936
10862 CpxR b4484 b0181 3900495 615962 964075 a 4046.43855754662
10865 CpxR b4484 b2074 1950556 615962 983985 a 823.900479426976
10866 CpxR b4484 b0161 3921535 615962 985115 a 27.4226184016042
10867 CpxR b4484 b2470 1515113 615962 1417562 a 372.523824741452
10868 CpxR b4484 b3057 901690 615962 2033277 a 3074.37798586966
10870 CpxR b4484 b3859 62419 615962 552558 a 69.3541635375988
10871 CpxR b4484 b0180 3901287 615962 964867 a 4261.94826341194
10872 CpxR b4484 b0460 3624311 615962 687891 a 544.519053844767
10873 CpxR b4484 b2076 1944356 615962 988355 a 1668.18224424072
10874 CpxR b4484 b2215 1793072 615962 1141613 a 1950.53992525147
10876 CpxR b4484 b0179 3901847 615962 965427 a 4138.07781463809
10878 CpxR b4484 b3363 613524 615962 1866 a 40.9145450909576
10879 CpxR b4484 b3911 845 615962 613744 a 810.963624338354
10880 CpxR b4484 b2075 1947434 615962 985232 a 2046.10850152185
10922 CpxR b0181 b2074 1948692 964075 983985 a 1927.94294521389
10923 CpxR b0181 b0161 20252 964075 985115 a 1291.07319699543
10924 CpxR b0181 b2470 2382269 964075 1417562 a 1537.94505753619
10925 CpxR b0181 b3057 2997984 964075 2033277 a 720.658032634064
10927 CpxR b0181 b3859 3837090 964075 552558 a 3400.16220201331
10929 CpxR b0181 b0460 275966 964075 687891 a 1155.37526371305
10930 CpxR b0181 b2076 1953062 964075 988355 a 1222.41359612858
10931 CpxR b0181 b2215 2106320 964075 1141613 a 1323.11375172356
10935 CpxR b0181 b3363 3286399 964075 1866 a 1191.98951337669
10936 CpxR b0181 b3911 3898277 964075 613744 a 3084.11705355034
10937 CpxR b0181 b2075 1949939 964075 985232 a 792.527602042982
10971 CpxR b2074 b0161 1969732 983985 985115 a 1587.98362711963
10973 CpxR b2074 b3057 1048045 983985 2033277 a 1882.95512426611
10975 CpxR b2074 b3859 1887151 983985 552558 a 2152.99907106343
10976 CpxR b2074 b0180 1949484 983985 964867 a 3474.40930231313
10977 CpxR b2074 b0460 1672508 983985 687891 a 789.746794865291
10979 CpxR b2074 b2215 156381 983985 1141613 a 760.681930901477
10981 CpxR b2074 b0179 1950044 983985 965427 a 1662.41811828433
10983 CpxR b2074 b3363 1336460 983985 1866 a 933.232018310559
10984 CpxR b2074 b3911 1948338 983985 613744 a 1088.95454450588
10986 CpxR b0161 b2470 2403309 985115 1417562 a 850.886596439267
10987 CpxR b0161 b3057 3019024 985115 2033277 a 3802.9967131198
10989 CpxR b0161 b3859 3858130 985115 552558 a 1053.29483051993
10990 CpxR b0161 b0180 19793 985115 964867 a 2000.05149933695
10991 CpxR b0161 b0460 297006 985115 687891 a 2493.91499454171
10992 CpxR b0161 b2076 1974102 985115 988355 a 1888.3278317072
10993 CpxR b0161 b2215 2127360 985115 1141613 a 420.737447822273
10995 CpxR b0161 b0179 18663 985115 965427 a 1344.04687418259
10997 CpxR b0161 b3363 3307439 985115 1866 a 1511.70499767647
10998 CpxR b0161 b3911 3919317 985115 613744 a 2960.48475760305
10999 CpxR b0161 b2075 1970979 985115 985232 a 580.482557877496
11000 CpxR b2470 b3057 612602 1417562 2033277 a 984.400832994365
11002 CpxR b2470 b3859 1451708 1417562 552558 a 1271.73424896871
11003 CpxR b2470 b0180 2383061 1417562 964867 a 3827.00901488355
11004 CpxR b2470 b0460 2106085 1417562 687891 a 679.599882283686
11006 CpxR b2470 b2215 274846 1417562 1141613 a 1851.65007493317
11008 CpxR b2470 b0179 2383621 1417562 965427 a 3689.80216271821
11010 CpxR b2470 b3363 901017 1417562 1866 a 1074.65343250743
11011 CpxR b2470 b3911 1512895 1417562 613744 a 2299.49951076316
11014 CpxR b3057 b3859 838285 2033277 552558 a 883.489671699675
11015 CpxR b3057 b0180 2998776 2033277 964867 a 1661.64195902727
11016 CpxR b3057 b0460 2721800 2033277 687891 a 751.378732730705
11017 CpxR b3057 b2076 1041845 2033277 988355 a 1510.89046591737
11018 CpxR b3057 b2215 890561 2033277 1141613 a 4235.5164974298
11020 CpxR b3057 b0179 2999336 2033277 965427 a 837.528506977524
11022 CpxR b3057 b3363 287594 2033277 1866 a 862.453477006151
11023 CpxR b3057 b3911 899472 2033277 613744 a 3499.89285550286
11024 CpxR b3057 b2075 1044923 2033277 985232 a 1479.93175518333
11036 CpxR b3859 b0180 3837882 552558 964867 a 1381.4496009627
11037 CpxR b3859 b0460 3560906 552558 687891 a 133.674978960163
11038 CpxR b3859 b2076 1880951 552558 988355 a 3608.15700877886
11039 CpxR b3859 b2215 1729667 552558 1141613 a 1839.13784148987
11041 CpxR b3859 b0179 3838442 552558 965427 a 3086.32483708375
11043 CpxR b3859 b3363 550119 552558 1866 a 20.8326666559997
11044 CpxR b3859 b3911 60201 552558 613744 a 894.140928489464
11045 CpxR b3859 b2075 1884029 552558 985232 a 2691.77079261961
11046 CpxR b0180 b0460 276758 964867 687891 a 901.398912801652
11047 CpxR b0180 b2076 1953854 964867 988355 a 3787.49415841134
11048 CpxR b0180 b2215 2107112 964867 1141613 a 2414.97060023512
11052 CpxR b0180 b3363 3287191 964867 1866 a 2396.55794839182
11053 CpxR b0180 b3911 3899069 964867 613744 a 2255.13902010497
11054 CpxR b0180 b2075 1950731 964867 985232 a 3451.81416069869
11055 CpxR b0460 b2076 1676878 687891 988355 a 2599.81922448466
11056 CpxR b0460 b2215 1830136 687891 1141613 a 2119.99150941696
11058 CpxR b0460 b0179 277318 687891 965427 a 1156.59629949261
11060 CpxR b0460 b3363 3010215 687891 1866 a 389.996153827188
11061 CpxR b0460 b3911 3622093 687891 613744 a 2910.94245906717
11062 CpxR b0460 b2075 1673755 687891 985232 a 2268.66656871388
11063 CpxR b2076 b2215 150181 988355 1141613 a 3023.04416110648
11065 CpxR b2076 b0179 1954414 988355 965427 a 3232.90457638329
11067 CpxR b2076 b3363 1330260 988355 1866 a 933.338630937346
11068 CpxR b2076 b3911 1942138 988355 613744 a 4027.1854936171
11071 CpxR b2215 b0179 2107672 1141613 965427 a 2265.60808614376
11073 CpxR b2215 b3363 1178976 1141613 1866 a 1861.78785042765
11074 CpxR b2215 b3911 1790854 1141613 613744 a 334.761108852268
11075 CpxR b2215 b2075 153259 1141613 985232 a 1982.28050487311
11082 CpxR b0179 b3363 3287751 965427 1866 a 3183.62497791433
11083 CpxR b0179 b3911 3899629 965427 613744 a 1267.73814330878
11084 CpxR b0179 b2075 1951291 965427 985232 a 2331.53597441686
11088 CpxR b3363 b3911 611306 1866 613744 a 2573.04644342072
11089 CpxR b3363 b2075 1333338 1866 985232 a 272.24988521577
11090 CpxR b3911 b2075 1945216 613744 985232 a 2597.41910364885
11092 CpxR b1890 b2573 732296 806221 1539404 r 3273.64521596339
11097 CpxR b1890 b1039 872512 806221 65659 r 2778.11230874491
11098 CpxR b1890 b1041 870647 806221 63794 r 3252.58835391139
11100 CpxR b1890 b1037 873369 806221 66516 r 2976.67801416277
11103 CpxR b1890 b1040 871857 806221 65004 r 3235.32795864655
11104 CpxR b1890 b1042 870151 806221 63298 r 1562.08706543521
11105 CpxR b1890 b1043 869760 806221 62907 r 310.196711781411
11106 CpxR b1890 b0929 988071 806221 181218 r 246.495436063226
11107 CpxR b1890 b4160 2412252 806221 899534 r 2619.06624582121
11109 CpxR b1890 b1038 872926 806221 66073 r 3298.3859689248
11132 CpxR b2573 b1889 733180 1539404 805298 r 3629.59185033249
11134 CpxR b2573 b1039 1605695 1539404 65659 r 513.449121140547
11135 CpxR b2573 b1041 1603830 1539404 63794 r 595.697070665955
11137 CpxR b2573 b1037 1606552 1539404 66516 r 283.92428568194
11138 CpxR b2573 b1888 734111 1539404 803329 r 3529.72874311894
11140 CpxR b2573 b1040 1605040 1539404 65004 r 560.590759823956
11141 CpxR b2573 b1042 1603334 1539404 63298 r 725.437798849771
11142 CpxR b2573 b1043 1602943 1539404 62907 r 1874.9458658852
11143 CpxR b2573 b0929 1721254 1539404 181218 r 3779.48567929553
11144 CpxR b2573 b4160 1679381 1539404 899534 r 3600.46802513229
11146 CpxR b2573 b1038 1606109 1539404 66073 r 532.276244068811
11147 CpxR b2573 b1887 736096 1539404 802805 r 3644.15971109939
11182 CpxR b1889 b1039 871589 805298 65659 r 2836.11300903191
11183 CpxR b1889 b1041 869724 805298 63794 r 1898.21363392006
11185 CpxR b1889 b1037 872446 805298 66516 r 3971.90709861145
11188 CpxR b1889 b1040 870934 805298 65004 r 2100.99904807213
11189 CpxR b1889 b1042 869228 805298 63298 r 651.50594778559
11190 CpxR b1889 b1043 868837 805298 62907 r 109.530817581172
11191 CpxR b1889 b0929 987148 805298 181218 r 171.169506630124
11192 CpxR b1889 b4160 2413136 805298 899534 r 1472.46188405677
11194 CpxR b1889 b1038 872003 805298 66073 r 2568.00350467051
11213 CpxR b1039 b1888 869620 65659 803329 r 2778.89366475222
11219 CpxR b1039 b4160 3285651 65659 899534 r 3831.23400486058
11222 CpxR b1039 b1887 869096 65659 802805 r 2601.5001441476
11225 CpxR b1041 b1888 867755 63794 803329 r 1470.89360594164
11230 CpxR b1041 b0929 116969 63794 181218 r 3298.25726710334
11231 CpxR b1041 b4160 3283786 63794 899534 r 3457.47118570784
11234 CpxR b1041 b1887 867231 63794 802805 r 2066.77212096544
11246 CpxR b1037 b1888 870477 66516 803329 r 3038.19370679356
11252 CpxR b1037 b4160 3286508 66516 899534 r 3921.33931202083
11255 CpxR b1037 b1887 869953 66516 802805 r 2454.43761379262
11257 CpxR b1888 b1040 868965 803329 65004 r 2596.05932135612
11258 CpxR b1888 b1042 867259 803329 63298 r 472.177932563563
11259 CpxR b1888 b1043 866868 803329 62907 r 51.1175116765282
11260 CpxR b1888 b0929 985179 803329 181218 r 63.8043885637971
11261 CpxR b1888 b4160 2414067 803329 899534 r 611.305161110226
11263 CpxR b1888 b1038 870034 803329 66073 r 3088.61619499736
11276 CpxR b1040 b4160 3284996 65004 899534 r 3873.36752710093
11279 CpxR b1040 b1887 868441 65004 802805 r 3235.90543743169
11281 CpxR b1042 b0929 117465 63298 181218 r 2638.04927929711
11282 CpxR b1042 b4160 3283290 63298 899534 r 2704.99833641354
11285 CpxR b1042 b1887 866735 63298 802805 r 1332.10359957475
11286 CpxR b1043 b0929 117979 62907 181218 r 1030.99175554415
11287 CpxR b1043 b4160 3282899 62907 899534 r 445.457068638494
11290 CpxR b1043 b1887 866344 62907 802805 r 570.102622340926
11291 CpxR b0929 b4160 3401210 181218 899534 r 1881.96785307295
11294 CpxR b0929 b1887 984655 181218 802805 r 61.8708331930321
11296 CpxR b4160 b1038 3286065 899534 66073 r 4172.62423422
11297 CpxR b4160 b1887 2416052 899534 802805 r 2005.27304873925
11300 CpxR b1038 b1887 869510 66073 802805 r 1941.35622697124
11322 Cra b0112 b3403 3409289 1661618 570533 a 3527.59691574874
11323 Cra b0112 b1039 979824 1661618 681406 a 1943
11324 Cra b0112 b1040 980218 1661618 680750 a 1074.73996855053
11327 Cra b0112 b2417 2412305 1661618 1568630 a 1745.7591471907
11329 Cra b0112 b4015 4093581 1661618 111439 a 1734.9011499218
11330 Cra b0112 b1702 1661207 1661618 2317859 a 3189.87711362052
11333 Cra b0112 b1136 1072795 1661618 587574 a 1769.49823396352
11334 Cra b0112 b2416 2410537 1661618 1569180 a 868.588510170379
11335 Cra b0112 b4014 4091950 1661618 109808 a 1374.48681332343
11336 Cra b0112 b4016 4095068 1661618 112926 a 1976.14422550582
11337 Cra b0112 b1037 978523 1661618 682262 a 1449.26188109672
11338 Cra b0112 b1038 979383 1661618 681820 a 1852.61922693251
11339 Cra b0112 b0734 650714 1661618 1009766 a 1409.10751896369
11340 Cra b0112 b0733 649130 1661618 1010920 a 2293.99912816025
11341 Cra b0112 b2415 2410235 1661618 1570952 a 2700.72712431301
11342 Cra b3403 b1039 2429076 570533 681406 a 3250.55379897027
11343 Cra b3403 b1040 2428421 570533 680750 a 3511.31086632898
11346 Cra b3403 b2417 996475 570533 1568630 a 2855.45092761196
11348 Cra b3403 b4015 682670 570533 111439 a 258.447286694986
11349 Cra b3403 b1702 1745704 570533 2317859 a 73.824115301167
11352 Cra b3403 b1136 2335244 570533 587574 a 1425.35469269933
11353 Cra b3403 b2416 997025 570533 1569180 a 3105.32317158778
11354 Cra b3403 b4014 681039 570533 109808 a 1265.06482047364
11355 Cra b3403 b4016 684157 570533 112926 a 741.386538858105
11356 Cra b3403 b1037 2429933 570533 682262 a 3541.07102442184
11357 Cra b3403 b1038 2429490 570533 681820 a 3239.58330653805
11358 Cra b3403 b0734 2757436 570533 1009766 a 376.16485747608
11359 Cra b3403 b0733 2758591 570533 1010920 a 128.61959415268
11360 Cra b3403 b2415 998797 570533 1570952 a 3568.285862988
11366 Cra b1039 b4015 3113368 681406 111439 a 938.347483611482
11367 Cra b1039 b1702 680994 681406 2317859 a 1195.61197718993
11370 Cra b1039 b1136 92582 681406 587574 a 548.218934368378
11372 Cra b1039 b4014 3111737 681406 109808 a 462.305094066678
11373 Cra b1039 b4016 3114855 681406 112926 a 3706.24392073701
11376 Cra b1039 b0734 327971 681406 1009766 a 3029.1444336644
11377 Cra b1039 b0733 329126 681406 1010920 a 1968.59366045916
11383 Cra b1040 b4015 3112713 680750 111439 a 766.345874915498
11384 Cra b1040 b1702 680339 680750 2317859 a 1983.48934960589
11387 Cra b1040 b1136 91927 680750 587574 a 560.771789590026
11389 Cra b1040 b4014 3111082 680750 109808 a 522.714070979536
11390 Cra b1040 b4016 3114200 680750 112926 a 3444.57762287338
11393 Cra b1040 b0734 328365 680750 1009766 a 3047.32800991294
11394 Cra b1040 b0733 329520 680750 1010920 a 1526.7953366447
11428 Cra b2417 b4015 1680767 1568630 111439 a 772.858331131909
11429 Cra b2417 b1702 748720 1568630 2317859 a 4054.4003255722
11432 Cra b2417 b1136 1338260 1568630 587574 a 1212.75554008217
11434 Cra b2417 b4014 1679136 1568630 109808 a 446.481802540708
11435 Cra b2417 b4016 1682254 1568630 112926 a 2189.28390118778
11438 Cra b2417 b0734 1760452 1568630 1009766 a 1056.20452564832
11439 Cra b2417 b0733 1761607 1568630 1010920 a 986.378223603907
11454 Cra b4015 b1702 2429996 111439 2317859 a 217.568380055559
11458 Cra b4015 b2416 1681317 111439 1569180 a 1668.92600195455
11461 Cra b4015 b1037 3114225 111439 682262 a 490.540518204154
11462 Cra b4015 b1038 3113782 111439 681820 a 337.114223965706
11463 Cra b4015 b0734 3441728 111439 1009766 a 3619.93370105034
11464 Cra b4015 b0733 3442883 111439 1010920 a 3141.92488770817
11465 Cra b4015 b2415 1683089 111439 1570952 a 1613.61705494209
11468 Cra b1702 b1136 587162 2317859 587574 a 30.854497241083
11469 Cra b1702 b2416 746952 2317859 1569180 a 4243.98303483885
11470 Cra b1702 b4014 2428365 2317859 109808 a 201.990098767241
11471 Cra b1702 b4016 2431483 2317859 112926 a 742.579962024293
11472 Cra b1702 b1037 681851 2317859 682262 a 816.260987674898
11473 Cra b1702 b1038 681408 2317859 681820 a 715.645163471395
11474 Cra b1702 b0734 1009354 2317859 1009766 a 2846.42618031805
11475 Cra b1702 b0733 1010509 2317859 1010920 a 1466.70958270545
11476 Cra b1702 b2415 746650 2317859 1570952 a 4146.89860015891
11496 Cra b1136 b2416 1336492 587574 1569180 a 2941.99983004758
11499 Cra b1136 b1037 93439 587574 682262 a 588.625517625596
11500 Cra b1136 b1038 92996 587574 681820 a 276.992779689291
11501 Cra b1136 b0734 420942 587574 1009766 a 4297.49648051048
11502 Cra b1136 b0733 422097 587574 1010920 a 4303.48463457231
11503 Cra b1136 b2415 1336190 587574 1570952 a 740.393138812078
11504 Cra b2416 b4014 1679686 1569180 109808 a 642.308337171487
11505 Cra b2416 b4016 1682804 1569180 112926 a 1841.63188504109
11508 Cra b2416 b0734 1758684 1569180 1009766 a 935.124590629506
11509 Cra b2416 b0733 1759839 1569180 1010920 a 561.398254361376
11512 Cra b4014 b1037 3112594 109808 682262 a 270.998154975269
11513 Cra b4014 b1038 3112151 109808 681820 a 171.376777890121
11514 Cra b4014 b0734 3440097 109808 1009766 a 3889.1491357365
11515 Cra b4014 b0733 3441252 109808 1010920 a 3402.44132939864
11516 Cra b4014 b2415 1681458 109808 1570952 a 1351.67081791389
11517 Cra b4016 b1037 3115712 112926 682262 a 2648.36742163923
11518 Cra b4016 b1038 3115269 112926 681820 a 1372.55273122747
11519 Cra b4016 b0734 3443215 112926 1009766 a 3365.891709488
11520 Cra b4016 b0733 3444370 112926 1010920 a 2979.49240643436
11521 Cra b4016 b2415 1684576 112926 1570952 a 1546.23025452227
11523 Cra b1037 b0734 326670 682262 1009766 a 2190.33969968131
11524 Cra b1037 b0733 327825 682262 1010920 a 1945.56804044474
11526 Cra b1038 b0734 327530 681820 1009766 a 3043.93791001065
11527 Cra b1038 b0733 328685 681820 1010920 a 1604.10722833606
11530 Cra b0734 b2415 1758382 1009766 1570952 a 2386.07418157944
11531 Cra b0733 b2415 1759537 1010920 1570952 a 1517.16083524457
11532 Cra b2169 b1819 357617 1841478 2200225 r 635.263724763189
11533 Cra b2169 b1850 329607 1841478 2172215 r 1260.67918202848
11534 Cra b2169 b0430 1812503 1841478 1335286 r 3631.82185686467
11536 Cra b2169 b0113 2137531 1841478 1660314 r 763.155292191569
11537 Cra b2169 b0114 2134707 1841478 1657490 r 2501.59948832742
11539 Cra b2169 b1779 398597 1841478 2241205 r 2202.34284342834
11543 Cra b2169 b1530 642809 1841478 165592 r 1317.36403472996
11544 Cra b2169 b1818 358481 1841478 2201089 r 337.579620237952
11545 Cra b2169 b0431 1810522 1841478 1333304 r 3711.49565539285
11546 Cra b2169 b0432 1809553 1841478 1332336 r 3715.24440649603
11547 Cra b2169 b0429 1813117 1841478 1335900 r 3474.56184288034
11548 Cra b2169 b2712 571678 1841478 1267548 r 345.490955019086
11549 Cra b2169 b2779 643148 1841478 1197032 r 458.028383399981
11551 Cra b2169 b0333 1909982 1841478 1432764 r 1823.33375990245
11552 Cra b2169 b2925 806670 1841478 1033729 r 2177.57847160556
11553 Cra b2169 b3365 1230516 1841478 608419 r 198.413709203774
11554 Cra b2169 b3366 1233056 1841478 608096 r 162.379185858287
11555 Cra b2169 b1531 642406 1841478 165188 r 1665.64101774662
11556 Cra b2169 b3600 1510930 1841478 329400 r 409.892668878086
11557 Cra b2169 b1241 963043 1841478 485826 r 57.4630315942346
11558 Cra b2169 b3612 1521766 1841478 318168 r 61.400325732035
11559 Cra b2169 b2926 807964 1841478 1032351 r 763.105497293789
11560 Cra b2169 b2416 270571 1841478 1569180 r 208.796551695664
11561 Cra b2169 b2927 809177 1841478 1031282 r 23.6643191323985
11562 Cra b2169 b0116 2131051 1841478 1653834 r 3763.55350699309
11563 Cra b2169 b3916 1844058 1841478 1882 r 100.62305898749
11564 Cra b2169 b0334 1908497 1841478 1431280 r 750.466521571749
11565 Cra b2169 b2097 83801 1841478 1926409 r 1398.55675608822
11566 Cra b2169 b4233 2192291 1841478 350115 r 1077.08634751351
11567 Cra b2169 b1532 642156 1841478 164938 r 1075.76391462068
11568 Cra b2169 b3368 1234333 1841478 605772 r 425.612499816441
11569 Cra b2169 b3613 1523344 1841478 316875 r 496.497734133802
11570 Cra b2169 b2415 270269 1841478 1570952 r 478.464209737781
11571 Cra b2169 b1676 505253 1841478 28036 r 64.2650760522385
11572 Cra b2169 b0335 1906571 1841478 1429354 r 2211.28966894887
11573 Cra b2169 b3956 1886953 1841478 44777 r 3273.91325480685
11574 Cra b2169 b1851 327759 1841478 2170367 r 267.929095097938
11575 Cra b2169 b0428 1813458 1841478 1336240 r 3063.74280904909
11576 Cra b2169 b3599 1508787 1841478 330778 r 719.896520341639
11577 Cra b2169 b3601 1512078 1841478 328813 r 270.824666527996
11578 Cra b2169 b1817 359344 1841478 2201952 r 418.129166645906
11580 Cra b2169 b3367 1233508 1841478 607164 r 250.579328756384
11581 Cra b2169 b2417 272339 1841478 1568630 r 417.372735094184
11582 Cra b2169 b0115 2132800 1841478 1655582 r 1674.42826063107
11583 Cra b2169 b2980 864777 1841478 975937 r 3852.60042049522
11584 Cra b2169 b0331 1911591 1841478 1434374 r 661.198911069883
11587 Cra b2169 b2388 244966 1841478 1595547 r 860.151149508038
11589 Cra b1819 b1850 27369 2200225 2172215 r 300.576113488747
11590 Cra b1819 b0430 1454035 2200225 1335286 r 3268.77912988933
11592 Cra b1819 b0113 1779063 2200225 1660314 r 3821.58788986986
11593 Cra b1819 b0114 1776239 2200225 1657490 r 2625.18761234316
11596 Cra b1819 b2167 354971 2200225 1843563 r 1107.42945599257
11597 Cra b1819 b2168 356679 2200225 1842608 r 118.118584481867
11599 Cra b1819 b1530 284341 2200225 165592 r 3386.1234472476
11601 Cra b1819 b0431 1452054 2200225 1333304 r 3552.7069960806
11602 Cra b1819 b0432 1451085 2200225 1332336 r 3782.79896373043
11603 Cra b1819 b0429 1454649 2200225 1335900 r 2646.96581013053
11604 Cra b1819 b2712 930425 2200225 1267548 r 1252.48313361897
11605 Cra b1819 b2779 1001895 2200225 1197032 r 79.1833315793166
11607 Cra b1819 b0333 1551514 2200225 1432764 r 2216.73408418782
11609 Cra b1819 b3365 1589263 2200225 608419 r 1851.49993248717
11610 Cra b1819 b3366 1591803 2200225 608096 r 555.324229617257
11611 Cra b1819 b1531 283938 2200225 165188 r 2497.98378697701
11613 Cra b1819 b1241 604575 2200225 485826 r 60.3324125159934
11614 Cra b1819 b3612 1880513 2200225 318168 r 565.322916570698
11618 Cra b1819 b0116 1772583 2200225 1653834 r 2980.26928313533
11619 Cra b1819 b3916 2202805 2200225 1882 r 224.131657737143
11620 Cra b1819 b0334 1550029 2200225 1431280 r 1138.19154802696
11621 Cra b1819 b2097 272764 2200225 1926409 r 224.298907710225
11622 Cra b1819 b4233 2551038 2200225 350115 r 3755.78527075231
11623 Cra b1819 b1532 283688 2200225 164938 r 2887.60973817446
11624 Cra b1819 b3368 1593080 2200225 605772 r 3523.8074578501
11625 Cra b1819 b3613 1882091 2200225 316875 r 3938.9257418743
11627 Cra b1819 b1676 146785 2200225 28036 r 499.639870306604
11628 Cra b1819 b0335 1548103 2200225 1429354 r 3362.55111485312
11629 Cra b1819 b3956 2245700 2200225 44777 r 1914.94125236259
11630 Cra b1819 b1851 28047 2200225 2170367 r 2117.18964667788
11631 Cra b1819 b0428 1454990 2200225 1336240 r 2044.58797805328
11636 Cra b1819 b3367 1592255 2200225 607164 r 2079.27631641396
11638 Cra b1819 b0115 1774332 2200225 1655582 r 1810.92020807102
11640 Cra b1819 b0331 1553123 2200225 1434374 r 2808.99555001428
11643 Cra b1819 b2388 603713 2200225 1595547 r 9.16515138991168
11645 Cra b1850 b0430 1482255 2172215 1335286 r 2070.53133277427
11647 Cra b1850 b0113 1807283 2172215 1660314 r 155.913437522235
11648 Cra b1850 b0114 1804459 2172215 1657490 r 24
11650 Cra b1850 b1779 68349 2172215 2241205 r 244.726377818167
11651 Cra b1850 b2167 326961 2172215 1843563 r 1750.82380609815
11652 Cra b1850 b2168 328669 2172215 1842608 r 564.850422678429
11654 Cra b1850 b1530 312561 2172215 165592 r 712.331383556839
11655 Cra b1850 b1818 28233 2172215 2201089 r 774.506294357896
11656 Cra b1850 b0431 1480274 2172215 1333304 r 1061.45466224422
11657 Cra b1850 b0432 1479305 2172215 1332336 r 2034.08161094878
11658 Cra b1850 b0429 1482869 2172215 1335900 r 1578.33963391914
11659 Cra b1850 b2712 902415 2172215 1267548 r 2144.7144332055
11660 Cra b1850 b2779 973885 2172215 1197032 r 76.8960337078578
11662 Cra b1850 b0333 1579734 2172215 1432764 r 3324.93909718659
11663 Cra b1850 b2925 1137407 2172215 1033729 r 249.134501825821
11664 Cra b1850 b3365 1561253 2172215 608419 r 3470.23226888345
11665 Cra b1850 b3366 1563793 2172215 608096 r 2251.23566069836
11666 Cra b1850 b1531 312158 2172215 165188 r 374.726566979178
11667 Cra b1850 b3600 1841667 2172215 329400 r 3181.48173026343
11668 Cra b1850 b1241 632795 2172215 485826 r 1638.23075297713
11669 Cra b1850 b3612 1852503 2172215 318168 r 980.057141191267
11670 Cra b1850 b2926 1138701 2172215 1032351 r 770.728227068401
11671 Cra b1850 b2416 601308 2172215 1569180 r 1704.46765883075
11672 Cra b1850 b2927 1139914 2172215 1031282 r 1569.98853498999
11673 Cra b1850 b0116 1800803 2172215 1653834 r 278.418749368644
11674 Cra b1850 b3916 2174795 2172215 1882 r 2093.32916666252
11675 Cra b1850 b0334 1578249 2172215 1431280 r 3498.45537344698
11676 Cra b1850 b2097 244754 2172215 1926409 r 2499.44873922231
11677 Cra b1850 b4233 2523028 2172215 350115 r 1199.849573905
11678 Cra b1850 b1532 311908 2172215 164938 r 182.729307994093
11679 Cra b1850 b3368 1565070 2172215 605772 r 2708.10081053125
11680 Cra b1850 b3613 1854081 2172215 316875 r 1151.61582135711
11681 Cra b1850 b2415 601006 2172215 1570952 r 240
11682 Cra b1850 b1676 175005 2172215 28036 r 399.998749998047
11683 Cra b1850 b0335 1576323 2172215 1429354 r 2721.95297534693
11684 Cra b1850 b3956 2217690 2172215 44777 r 991.057011478149
11686 Cra b1850 b0428 1483210 2172215 1336240 r 595.751626099334
11687 Cra b1850 b3599 1839524 2172215 330778 r 3583.47401274238
11688 Cra b1850 b3601 1842815 2172215 328813 r 4019.8992524689
11689 Cra b1850 b1817 29096 2172215 2201952 r 561.181788728038
11691 Cra b1850 b3367 1564245 2172215 607164 r 3351.11951443096
11692 Cra b1850 b2417 603076 2172215 1568630 r 775.571402257716
11693 Cra b1850 b0115 1802552 2172215 1655582 r 38.0788655293195
11694 Cra b1850 b2980 1195514 2172215 975937 r 4228.99420666428
11695 Cra b1850 b0331 1581343 2172215 1434374 r 3519.49087227116
11698 Cra b1850 b2388 575703 2172215 1595547 r 1154.81730156765
11704 Cra b0430 b1779 1412911 1335286 2241205 r 1579.2605864771
11705 Cra b0430 b2167 1809857 1335286 1843563 r 2715.80540540003
11706 Cra b0430 b2168 1811565 1335286 1842608 r 3619.48642765794
11708 Cra b0430 b1530 1169260 1335286 165592 r 2251.09040244944
11709 Cra b0430 b1818 1453222 1335286 2201089 r 3296.03276682742
11713 Cra b0430 b2712 2385311 1335286 1267548 r 3958.90780392774
11714 Cra b0430 b2779 2456781 1335286 1197032 r 3905.46642540939
11716 Cra b0430 b0333 96865 1335286 1432764 r 3791.42005058791
11717 Cra b0430 b2925 2620303 1335286 1033729 r 2885.4089831426
11718 Cra b0430 b3365 3044149 1335286 608419 r 3418.32853892074
11719 Cra b0430 b3366 3046689 1335286 608096 r 2684.10096680434
11720 Cra b0430 b1531 1169714 1335286 165188 r 2375.8282766227
11722 Cra b0430 b1241 846785 1335286 485826 r 3985.99385348246
11723 Cra b0430 b3612 3335399 1335286 318168 r 4118.73281483517
11724 Cra b0430 b2926 2621597 1335286 1032351 r 3396.12720609815
11725 Cra b0430 b2416 2084204 1335286 1569180 r 3900.48073960121
11726 Cra b0430 b2927 2622810 1335286 1031282 r 2357.94847271945
11728 Cra b0430 b3916 3657691 1335286 1882 r 4207.98288969905
11729 Cra b0430 b0334 95380 1335286 1431280 r 3733.66107192391
11730 Cra b0430 b2097 1727650 1335286 1926409 r 4086.49874587036
11731 Cra b0430 b4233 4005924 1335286 350115 r 2106.91005977949
11732 Cra b0430 b1532 1170129 1335286 164938 r 1380.99674148783
11733 Cra b0430 b3368 3047966 1335286 605772 r 2340.83510739223
11734 Cra b0430 b3613 3336977 1335286 316875 r 1050.8625028994
11735 Cra b0430 b2415 2083902 1335286 1570952 r 2285.34461296322
11736 Cra b0430 b1676 1305838 1335286 28036 r 3916.49307416725
11737 Cra b0430 b0335 93454 1335286 1429354 r 2083.3050664749
11738 Cra b0430 b3956 3700586 1335286 44777 r 3246.20162651675
11739 Cra b0430 b1851 1482933 1335286 2170367 r 1898.4588486454
11743 Cra b0430 b1817 1452188 1335286 2201952 r 3485.49996413714
11745 Cra b0430 b3367 3047141 1335286 607164 r 2409.22601679461
11746 Cra b0430 b2417 2085972 1335286 1568630 r 3751.92830421905
11748 Cra b0430 b2980 2678410 1335286 975937 r 346.092473191776
11749 Cra b0430 b0331 98474 1335286 1434374 r 3344.99940209263
11752 Cra b0430 b2388 2058599 1335286 1595547 r 3401.74073086119
11809 Cra b0113 b1779 1737939 1660314 2241205 r 2388.36931817506
11810 Cra b0113 b2167 2134885 1660314 1843563 r 3493.15545030564
11811 Cra b0113 b2168 2136593 1660314 1842608 r 2162.35057287203
11813 Cra b0113 b1530 1494288 1660314 165592 r 33.0454232837166
11814 Cra b0113 b1818 1778250 1660314 2201089 r 3702.13614012234
11818 Cra b0113 b2712 2710339 1660314 1267548 r 3831.47778278825
11819 Cra b0113 b2779 2781809 1660314 1197032 r 1903.84873348699
11821 Cra b0113 b0333 226380 1660314 1432764 r 3866.04384351755
11822 Cra b0113 b2925 2945331 1660314 1033729 r 3146.17736308683
11823 Cra b0113 b3365 3369177 1660314 608419 r 3249.81845646799
11824 Cra b0113 b3366 3371717 1660314 608096 r 2881.6323499017
11825 Cra b0113 b1531 1494742 1660314 165188 r 43.4856298103178
11826 Cra b0113 b3600 3649591 1660314 329400 r 1806.4633956989
11827 Cra b0113 b1241 1171813 1660314 485826 r 2597.46029806039
11828 Cra b0113 b3612 3660427 1660314 318168 r 1705.39145066463
11829 Cra b0113 b2926 2946625 1660314 1032351 r 2100.31997562276
11830 Cra b0113 b2416 2409232 1660314 1569180 r 2723.98237879763
11831 Cra b0113 b2927 2947838 1660314 1031282 r 768.45299140546
11833 Cra b0113 b3916 3982719 1660314 1882 r 3052.73156369832
11834 Cra b0113 b0334 227583 1660314 1431280 r 3698.19753393461
11835 Cra b0113 b2097 2052678 1660314 1926409 r 3404.28450632434
11836 Cra b0113 b4233 4330952 1660314 350115 r 747.485785818032
11837 Cra b0113 b1532 1495157 1660314 164938 r 29.6647939483826
11838 Cra b0113 b3368 3372994 1660314 605772 r 1484.77607739349
11839 Cra b0113 b3613 3662005 1660314 316875 r 84.6226919921601
11840 Cra b0113 b2415 2408930 1660314 1570952 r 1980.84224510686
11841 Cra b0113 b1676 1630866 1660314 28036 r 1387.78888884441
11842 Cra b0113 b0335 229074 1660314 1429354 r 2884.38901675901
11843 Cra b0113 b3956 4025614 1660314 44777 r 1071.25627186029
11844 Cra b0113 b1851 1807961 1660314 2170367 r 443.918911514254
11846 Cra b0113 b3599 3647448 1660314 330778 r 4204.40055180283
11847 Cra b0113 b3601 3650739 1660314 328813 r 1657.80879476494
11848 Cra b0113 b1817 1777216 1660314 2201952 r 3559.62020446002
11850 Cra b0113 b3367 3372169 1660314 607164 r 3118.88826346825
11851 Cra b0113 b2417 2411000 1660314 1568630 r 3748.95905552461
11853 Cra b0113 b2980 3003438 1660314 975937 r 3649.3763850828
11854 Cra b0113 b0331 225050 1660314 1434374 r 3946.45182410733
11857 Cra b0113 b2388 2383627 1660314 1595547 r 3061.79244887696
11860 Cra b0114 b1779 1735115 1657490 2241205 r 794.130971565774
11861 Cra b0114 b2167 2132061 1657490 1843563 r 4242.9904548561
11862 Cra b0114 b2168 2133769 1657490 1842608 r 2550.11176225671
11864 Cra b0114 b1530 1491464 1657490 165592 r 266.157847902331
11865 Cra b0114 b1818 1775426 1657490 2201089 r 2757.83683346205
11869 Cra b0114 b2712 2707515 1657490 1267548 r 3455.98553237712
11870 Cra b0114 b2779 2778985 1657490 1197032 r 431.405841406905
11872 Cra b0114 b0333 223556 1657490 1432764 r 3989.9637842968
11873 Cra b0114 b2925 2942507 1657490 1033729 r 521.560159521411
11874 Cra b0114 b3365 3366353 1657490 608419 r 3064.80733489073
11875 Cra b0114 b3366 3368893 1657490 608096 r 2632.12765647869
11876 Cra b0114 b1531 1491918 1657490 165188 r 42.8485705712571
11877 Cra b0114 b3600 3646767 1657490 329400 r 2212.49858757017
11878 Cra b0114 b1241 1168989 1657490 485826 r 1772.83755601014
11879 Cra b0114 b3612 3657603 1657490 318168 r 1436.49747650318
11880 Cra b0114 b2926 2943801 1657490 1032351 r 289.620441267532
11881 Cra b0114 b2416 2406408 1657490 1569180 r 1731.00259965143
11882 Cra b0114 b2927 2945014 1657490 1031282 r 603.754917164242
11884 Cra b0114 b3916 3979895 1657490 1882 r 1798.51605497421
11885 Cra b0114 b0334 224759 1657490 1431280 r 4046.99691129114
11886 Cra b0114 b2097 2049854 1657490 1926409 r 2904.10330394771
11887 Cra b0114 b4233 4328128 1657490 350115 r 988.829611207108
11888 Cra b0114 b1532 1492333 1657490 164938 r 142.428929645631
11889 Cra b0114 b3368 3370170 1657490 605772 r 959.393558452421
11890 Cra b0114 b3613 3659181 1657490 316875 r 639.809346602564
11891 Cra b0114 b2415 2406106 1657490 1570952 r 584.953844333038
11892 Cra b0114 b1676 1628042 1657490 28036 r 861.398281865015
11893 Cra b0114 b0335 226250 1657490 1429354 r 3811.83000670282
11894 Cra b0114 b3956 4022790 1657490 44777 r 443.54142985746
11895 Cra b0114 b1851 1805137 1657490 2170367 r 223.029146077368
11897 Cra b0114 b3599 3644624 1657490 330778 r 3760.85947623678
11898 Cra b0114 b3601 3647915 1657490 328813 r 3542.06719303855
11899 Cra b0114 b1817 1774392 1657490 2201952 r 1978.95730120688
11901 Cra b0114 b3367 3369345 1657490 607164 r 3315.71937895836
11902 Cra b0114 b2417 2408176 1657490 1568630 r 3930.69459510657
11904 Cra b0114 b2980 3000614 1657490 975937 r 4146.86061979421
11905 Cra b0114 b0331 222226 1657490 1434374 r 4170.96991118373
11908 Cra b0114 b2388 2380803 1657490 1595547 r 2036.22444735348
11960 Cra b1779 b2167 395951 2241205 1843563 r 3488.2737851264
11961 Cra b1779 b2168 397659 2241205 1842608 r 639.6225449435
11963 Cra b1779 b1530 243217 2241205 165592 r 2977.51994115908
11965 Cra b1779 b0431 1410930 2241205 1333304 r 1596.88008316216
11966 Cra b1779 b0432 1409961 2241205 1332336 r 1455.30443550482
11967 Cra b1779 b0429 1413525 2241205 1335900 r 913.792098893397
11968 Cra b1779 b2712 971405 2241205 1267548 r 1395.89326239509
11969 Cra b1779 b2779 1042875 2241205 1197032 r 2.82842712474619
11971 Cra b1779 b0333 1510390 2241205 1432764 r 3785.48807949516
11973 Cra b1779 b3365 1630243 2241205 608419 r 302.094356120733
11974 Cra b1779 b3366 1632783 2241205 608096 r 981.213534354271
11975 Cra b1779 b1531 242814 2241205 165188 r 1252.82400998704
11977 Cra b1779 b1241 563451 2241205 485826 r 12.7279220613579
11978 Cra b1779 b3612 1921493 2241205 318168 r 20.712315177208
11982 Cra b1779 b0116 1731459 2241205 1653834 r 288.308862160011
11983 Cra b1779 b3916 2243785 2241205 1882 r 91.1317727249942
11984 Cra b1779 b0334 1508905 2241205 1431280 r 3006.3649146436
11985 Cra b1779 b2097 313744 2241205 1926409 r 1882.78862329259
11986 Cra b1779 b4233 2592018 2241205 350115 r 3012.96747410257
11987 Cra b1779 b1532 242564 2241205 164938 r 2445.95400610886
11988 Cra b1779 b3368 1634060 2241205 605772 r 2378.75408565072
11989 Cra b1779 b3613 1923071 2241205 316875 r 2389.10024904775
11991 Cra b1779 b1676 105661 2241205 28036 r 64.9923072370877
11992 Cra b1779 b0335 1506979 2241205 1429354 r 2449.35991638632
11993 Cra b1779 b3956 2286680 2241205 44777 r 101.024749442896
11994 Cra b1779 b1851 69027 2241205 2170367 r 868.854418185233
11995 Cra b1779 b0428 1413866 2241205 1336240 r 1200.46865848301
12000 Cra b1779 b3367 1633235 2241205 607164 r 1070.47372690786
12002 Cra b1779 b0115 1733208 2241205 1655582 r 657.12708055596
12004 Cra b1779 b0331 1511999 2241205 1434374 r 3575.15873773459
12007 Cra b1779 b2388 644693 2241205 1595547 r 138.784004842057
12011 Cra b2167 b1530 640163 1843563 165592 r 4173.47481123343
12012 Cra b2167 b1818 355835 1843563 2201089 r 1583.19297623505
12013 Cra b2167 b0431 1807876 1843563 1333304 r 3591.02979659039
12014 Cra b2167 b0432 1806907 1843563 1332336 r 3869.51922078183
12015 Cra b2167 b0429 1810471 1843563 1335900 r 2948.13551248921
12016 Cra b2167 b2712 573763 1843563 1267548 r 227.81571499789
12017 Cra b2167 b2779 645233 1843563 1197032 r 2541.99980330448
12019 Cra b2167 b0333 1907336 1843563 1432764 r 523.473972609909
12020 Cra b2167 b2925 808755 1843563 1033729 r 2862.93014235416
12021 Cra b2167 b3365 1232601 1843563 608419 r 404.136115683813
12022 Cra b2167 b3366 1235141 1843563 608096 r 363.35382205228
12023 Cra b2167 b1531 639760 1843563 165188 r 4249.49761736608
12024 Cra b2167 b3600 1513015 1843563 329400 r 1388.46966117377
12025 Cra b2167 b1241 960397 1843563 485826 r 347.663630539635
12026 Cra b2167 b3612 1523851 1843563 318168 r 2519.58012375078
12027 Cra b2167 b2926 810049 1843563 1032351 r 2384.96792431261
12028 Cra b2167 b2416 272656 1843563 1569180 r 1201.32635033117
12029 Cra b2167 b2927 811262 1843563 1031282 r 2100.46423440153
12030 Cra b2167 b0116 2128405 1843563 1653834 r 2921.27198322922
12031 Cra b2167 b3916 1846143 1843563 1882 r 155.209535789525
12032 Cra b2167 b0334 1905851 1843563 1431280 r 568.715218716714
12033 Cra b2167 b2097 81155 1843563 1926409 r 393.533988366951
12034 Cra b2167 b4233 2194376 1843563 350115 r 1255.40352078525
12035 Cra b2167 b1532 639510 1843563 164938 r 3561.86046891228
12036 Cra b2167 b3368 1236418 1843563 605772 r 2393.44981146462
12037 Cra b2167 b3613 1525429 1843563 316875 r 2713.8920391202
12038 Cra b2167 b2415 272354 1843563 1570952 r 1300.10614951241
12039 Cra b2167 b1676 502607 1843563 28036 r 661.432536242359
12040 Cra b2167 b0335 1903925 1843563 1429354 r 63.2613626157388
12041 Cra b2167 b3956 1889038 1843563 44777 r 3836.99674224516
12042 Cra b2167 b1851 325113 1843563 2170367 r 815.04601097116
12043 Cra b2167 b0428 1810812 1843563 1336240 r 2327.27694957003
12044 Cra b2167 b3599 1510872 1843563 330778 r 188.944436276912
12045 Cra b2167 b3601 1514163 1843563 328813 r 441.384186395481
12046 Cra b2167 b1817 356698 1843563 2201952 r 1413.63361589911
12048 Cra b2167 b3367 1235593 1843563 607164 r 287.245539565021
12049 Cra b2167 b2417 274424 1843563 1568630 r 49.8898787330657
12050 Cra b2167 b0115 2130154 1843563 1655582 r 3677.59704154765
12051 Cra b2167 b2980 866862 1843563 975937 r 1152.82782756143
12052 Cra b2167 b0331 1908945 1843563 1434374 r 36.8781778291716
12055 Cra b2167 b2388 247051 1843563 1595547 r 1365.49258511352
12058 Cra b2168 b1530 641871 1842608 165592 r 3271.90311592504
12059 Cra b2168 b1818 357543 1842608 2201089 r 191.31126469709
12060 Cra b2168 b0431 1809584 1842608 1333304 r 3176.40142299427
12061 Cra b2168 b0432 1808615 1842608 1332336 r 3845.9708787249
12062 Cra b2168 b0429 1812179 1842608 1335900 r 3564.35646365511
12063 Cra b2168 b2712 572808 1842608 1267548 r 429.492724036159
12064 Cra b2168 b2779 644278 1842608 1197032 r 941.490839041995
12066 Cra b2168 b0333 1909044 1842608 1432764 r 1402.29240887912
12067 Cra b2168 b2925 807800 1842608 1033729 r 913.213009105761
12068 Cra b2168 b3365 1231646 1842608 608419 r 887.461548462805
12069 Cra b2168 b3366 1234186 1842608 608096 r 404.410682351493
12070 Cra b2168 b1531 641468 1842608 165188 r 2840.44503555341
12071 Cra b2168 b3600 1512060 1842608 329400 r 140.285423334001
12072 Cra b2168 b1241 962105 1842608 485826 r 65.5438784326957
12073 Cra b2168 b3612 1522896 1842608 318168 r 981.991853326697
12074 Cra b2168 b2926 809094 1842608 1032351 r 168.644596711546
12075 Cra b2168 b2416 271701 1842608 1569180 r 22.2261107708929
12076 Cra b2168 b2927 810307 1842608 1031282 r 168.240898713719
12077 Cra b2168 b0116 2130113 1842608 1653834 r 3677.27698168087
12078 Cra b2168 b3916 1845188 1842608 1882 r 35.7770876399966
12079 Cra b2168 b0334 1907559 1842608 1431280 r 1306.01301678046
12080 Cra b2168 b2097 82863 1842608 1926409 r 156.140961954255
12081 Cra b2168 b4233 2193421 1842608 350115 r 2194.99908883808
12082 Cra b2168 b1532 641218 1842608 164938 r 2465.42288461838
12083 Cra b2168 b3368 1235463 1842608 605772 r 529.490320969137
12084 Cra b2168 b3613 1524474 1842608 316875 r 1346.12666565966
12085 Cra b2168 b2415 271399 1842608 1570952 r 92.4986486387774
12086 Cra b2168 b1676 504315 1842608 28036 r 247.949591651207
12087 Cra b2168 b0335 1905633 1842608 1429354 r 1878.48076913233
12088 Cra b2168 b3956 1888083 1842608 44777 r 2297.44902010904
12089 Cra b2168 b1851 326821 1842608 2170367 r 914.733841070724
12090 Cra b2168 b0428 1812520 1842608 1336240 r 2768.49128588117
12091 Cra b2168 b3599 1509917 1842608 330778 r 333.229650541485
12092 Cra b2168 b3601 1513208 1842608 328813 r 546.743084089776
12093 Cra b2168 b1817 358406 1842608 2201952 r 135.631854665488
12095 Cra b2168 b3367 1234638 1842608 607164 r 1033.59856811046
12096 Cra b2168 b2417 273469 1842608 1568630 r 28.1424945589406
12097 Cra b2168 b0115 2131862 1842608 1655582 r 1978.4392838801
12098 Cra b2168 b2980 865907 1842608 975937 r 3255.40780855487
12099 Cra b2168 b0331 1910653 1842608 1434374 r 991.616357267265
12102 Cra b2168 b2388 246096 1842608 1595547 r 329.144345234731
12150 Cra b1530 b1818 283528 165592 2201089 r 3662.73572620247
12151 Cra b1530 b0431 1167279 165592 1333304 r 2048.69983160052
12152 Cra b1530 b0432 1166310 165592 1332336 r 1872.69217972415
12153 Cra b1530 b0429 1169874 165592 1335900 r 2149.54878986266
12154 Cra b1530 b2712 1215617 165592 1267548 r 2859.8384569762
12155 Cra b1530 b2779 1287087 165592 1197032 r 4130.82921457665
12157 Cra b1530 b0333 1266739 165592 1432764 r 3470.58957527391
12159 Cra b1530 b3365 1874455 165592 608419 r 3922.78026404742
12160 Cra b1530 b3366 1876995 165592 608096 r 3796.90926939268
12163 Cra b1530 b1241 319800 165592 485826 r 4160.22883985965
12164 Cra b1530 b3612 2165705 165592 318168 r 1600.03437463075
12168 Cra b1530 b0116 1487808 165592 1653834 r 1044.35626105271
12169 Cra b1530 b3916 2487997 165592 1882 r 4153.32288655722
12170 Cra b1530 b0334 1265254 165592 1431280 r 2768.56605483778
12171 Cra b1530 b2097 557956 165592 1926409 r 3520.37995108482
12172 Cra b1530 b4233 2836230 165592 350115 r 906.584248704995
12174 Cra b1530 b3368 1878272 165592 605772 r 2100.10952095361
12175 Cra b1530 b3613 2167283 165592 316875 r 531.15816853363
12177 Cra b1530 b1676 136144 165592 28036 r 3629.12716779117
12178 Cra b1530 b0335 1263328 165592 1429354 r 3810.98412486854
12179 Cra b1530 b3956 2530892 165592 44777 r 3403.34952656937
12180 Cra b1530 b1851 313239 165592 2170367 r 464.327470649756
12181 Cra b1530 b0428 1170215 165592 1336240 r 2771.17411939416
12184 Cra b1530 b1817 282494 165592 2201952 r 3698.95620412029
12186 Cra b1530 b3367 1877447 165592 607164 r 3561.72289769993
12188 Cra b1530 b0115 1489557 165592 1655582 r 595.603895218962
12190 Cra b1530 b0331 1268348 165592 1434374 r 3415.46482927287
12193 Cra b1530 b2388 888905 165592 1595547 r 3554.8974668758
12195 Cra b1818 b0431 1451241 2201089 1333304 r 3612.59006808135
12196 Cra b1818 b0432 1450272 2201089 1332336 r 3663.09459337321
12197 Cra b1818 b0429 1453836 2201089 1335900 r 2794.48027368239
12198 Cra b1818 b2712 931289 2201089 1267548 r 2138.13002410985
12199 Cra b1818 b2779 1002759 2201089 1197032 r 28.2842712474619
12201 Cra b1818 b0333 1550701 2201089 1432764 r 2735.97697358732
12203 Cra b1818 b3365 1590127 2201089 608419 r 1434.09483647352
12204 Cra b1818 b3366 1592667 2201089 608096 r 540.692149009027
12205 Cra b1818 b1531 283125 2201089 165188 r 2659.49957698812
12207 Cra b1818 b1241 603762 2201089 485826 r 20.4939015319192
12208 Cra b1818 b3612 1881377 2201089 318168 r 203.460069792576
12212 Cra b1818 b0116 1771770 2201089 1653834 r 3250.59994462561
12213 Cra b1818 b3916 2203669 2201089 1882 r 113.008849211024
12214 Cra b1818 b0334 1549216 2201089 1431280 r 1185.18353009144
12215 Cra b1818 b2097 273628 2201089 1926409 r 319.754593399376
12216 Cra b1818 b4233 2551902 2201089 350115 r 3801.94568609284
12217 Cra b1818 b1532 282875 2201089 164938 r 2919.38897716628
12218 Cra b1818 b3368 1593944 2201089 605772 r 3864.90594969658
12219 Cra b1818 b3613 1882955 2201089 316875 r 3902.3800429994
12221 Cra b1818 b1676 145972 2201089 28036 r 312.894550927305
12222 Cra b1818 b0335 1547290 2201089 1429354 r 3293.5102853946
12223 Cra b1818 b3956 2246564 2201089 44777 r 905.675438554011
12224 Cra b1818 b1851 28911 2201089 2170367 r 1842.77182526758
12225 Cra b1818 b0428 1454177 2201089 1336240 r 2575.73018773318
12230 Cra b1818 b3367 1593119 2201089 607164 r 2525.57993340144
12232 Cra b1818 b0115 1773519 2201089 1655582 r 1638.72541934273
12234 Cra b1818 b0331 1552310 2201089 1434374 r 2779.49239970179
12237 Cra b1818 b2388 604577 2201089 1595547 r 22.9782505861521
12241 Cra b0431 b2712 2383330 1333304 1267548 r 4272.89468627533
12242 Cra b0431 b2779 2454800 1333304 1197032 r 3492.77182192024
12244 Cra b0431 b0333 97469 1333304 1432764 r 3860.16476332294
12245 Cra b0431 b2925 2618322 1333304 1033729 r 2939.15430013465
12246 Cra b0431 b3365 3042168 1333304 608419 r 2998.65419813622
12247 Cra b0431 b3366 3044708 1333304 608096 r 3350.0799990448
12248 Cra b0431 b1531 1167733 1333304 165188 r 1560.29163940592
12250 Cra b0431 b1241 844804 1333304 485826 r 3427.94019784476
12251 Cra b0431 b3612 3333418 1333304 318168 r 4008.96595146429
12252 Cra b0431 b2926 2619616 1333304 1032351 r 2093.63033986423
12253 Cra b0431 b2416 2082223 1333304 1569180 r 2713.1911101137
12254 Cra b0431 b2927 2620829 1333304 1031282 r 1277.15073503483
12256 Cra b0431 b3916 3655710 1333304 1882 r 4216.47838841847
12257 Cra b0431 b0334 95984 1333304 1431280 r 4119.9092223009
12258 Cra b0431 b2097 1725669 1333304 1926409 r 3972.92839099826
12259 Cra b0431 b4233 4003943 1333304 350115 r 1627.49377878995
12260 Cra b0431 b1532 1168148 1333304 164938 r 1137.53021937881
12261 Cra b0431 b3368 3045985 1333304 605772 r 2141.46982234166
12262 Cra b0431 b3613 3334996 1333304 316875 r 466.892921342785
12263 Cra b0431 b2415 2081921 1333304 1570952 r 1423.91959042637
12264 Cra b0431 b1676 1303857 1333304 28036 r 2250.36397056121
12265 Cra b0431 b0335 94058 1333304 1429354 r 1729.27730569738
12266 Cra b0431 b3956 3698605 1333304 44777 r 1262.23333817484
12267 Cra b0431 b1851 1480952 1333304 2170367 r 1221.14495454061
12271 Cra b0431 b1817 1450207 1333304 2201952 r 3128.01182862214
12273 Cra b0431 b3367 3045160 1333304 607164 r 3696.10714130421
12274 Cra b0431 b2417 2083991 1333304 1568630 r 3932.20040181067
12276 Cra b0431 b2980 2676429 1333304 975937 r 511.874984737485
12277 Cra b0431 b0331 99078 1333304 1434374 r 3784.5401305839
12280 Cra b0431 b2388 2056618 1333304 1595547 r 3113.36987844361
12283 Cra b0432 b2712 2382361 1332336 1267548 r 4286.47197587946
12284 Cra b0432 b2779 2453831 1332336 1197032 r 3290.31275109221
12286 Cra b0432 b0333 99482 1332336 1432764 r 3672.36027644348
12287 Cra b0432 b2925 2617353 1332336 1033729 r 2678.62539374209
12288 Cra b0432 b3365 3041199 1332336 608419 r 2739.4707518059
12289 Cra b0432 b3366 3043739 1332336 608096 r 3547.22567649706
12290 Cra b0432 b1531 1166764 1332336 165188 r 1293.87480074387
12292 Cra b0432 b1241 843835 1332336 485826 r 3728.47904647458
12293 Cra b0432 b3612 3332449 1332336 318168 r 4110.0399024827
12294 Cra b0432 b2926 2618647 1332336 1032351 r 2223.1806044494
12295 Cra b0432 b2416 2081254 1332336 1569180 r 2438.20425723523
12296 Cra b0432 b2927 2619860 1332336 1031282 r 1666.6325329838
12298 Cra b0432 b3916 3654741 1332336 1882 r 4197.77977030716
12299 Cra b0432 b0334 97997 1332336 1431280 r 4072.46522391537
12300 Cra b0432 b2097 1724700 1332336 1926409 r 3977.24691212402
12301 Cra b0432 b4233 4002974 1332336 350115 r 1678.92822955599
12302 Cra b0432 b1532 1167179 1332336 164938 r 1015.16895145586
12303 Cra b0432 b3368 3045016 1332336 605772 r 2852.71800218669
12304 Cra b0432 b3613 3334027 1332336 316875 r 505.456229559
12305 Cra b0432 b2415 2080952 1332336 1570952 r 1127.02617538369
12306 Cra b0432 b1676 1302888 1332336 28036 r 2851.34178940372
12307 Cra b0432 b0335 96071 1332336 1429354 r 2332.29329201968
12308 Cra b0432 b3956 3697636 1332336 44777 r 1695.94221599676
12309 Cra b0432 b1851 1479983 1332336 2170367 r 2057.23285021409
12313 Cra b0432 b1817 1449238 1332336 2201952 r 3195.76203744897
12315 Cra b0432 b3367 3044191 1332336 607164 r 3889.54868847274
12316 Cra b0432 b2417 2083022 1332336 1568630 r 3666.36945765153
12318 Cra b0432 b2980 2675460 1332336 975937 r 254.542727258117
12319 Cra b0432 b0331 101091 1332336 1434374 r 3529.49203144022
12322 Cra b0432 b2388 2055649 1332336 1595547 r 3489.95816593838
12324 Cra b0429 b2712 2385925 1335900 1267548 r 4254.36810819186
12325 Cra b0429 b2779 2457395 1335900 1197032 r 3356.29408723372
12327 Cra b0429 b0333 96536 1335900 1432764 r 3825.09960654621
12328 Cra b0429 b2925 2620917 1335900 1033729 r 2009.04355353487
12329 Cra b0429 b3365 3044763 1335900 608419 r 1923.5051338637
12330 Cra b0429 b3366 3047303 1335900 608096 r 1827.23151242529
12331 Cra b0429 b1531 1170328 1335900 165188 r 1483.60641681007
12333 Cra b0429 b1241 847399 1335900 485826 r 3947.48603544078
12334 Cra b0429 b3612 3336013 1335900 318168 r 3999.8956236382
12335 Cra b0429 b2926 2622211 1335900 1032351 r 3321.45058671659
12336 Cra b0429 b2416 2084818 1335900 1569180 r 3708.10517650187
12337 Cra b0429 b2927 2623424 1335900 1031282 r 3052.90550132165
12339 Cra b0429 b3916 3658305 1335900 1882 r 4181.83631913062
12340 Cra b0429 b0334 95051 1335900 1431280 r 3497.87907166614
12341 Cra b0429 b2097 1728264 1335900 1926409 r 4053.87160625494
12342 Cra b0429 b4233 4006538 1335900 350115 r 2981.90040075117
12343 Cra b0429 b1532 1170743 1335900 164938 r 1908.10770136279
12344 Cra b0429 b3368 3048580 1335900 605772 r 2811.89011165088
12345 Cra b0429 b3613 3337591 1335900 316875 r 1179.42358802934
12346 Cra b0429 b2415 2084516 1335900 1570952 r 2216.21366298469
12347 Cra b0429 b1676 1306452 1335900 28036 r 3679.86956290573
12348 Cra b0429 b0335 93125 1335900 1429354 r 2241.38573208629
12349 Cra b0429 b3956 3701200 1335900 44777 r 3441.00334205011
12350 Cra b0429 b1851 1483547 1335900 2170367 r 2063.91278885519
12354 Cra b0429 b1817 1452802 1335900 2201952 r 2755.14064976727
12356 Cra b0429 b3367 3047755 1335900 607164 r 2158.85525221123
12357 Cra b0429 b2417 2086586 1335900 1568630 r 3311.96014468773
12359 Cra b0429 b2980 2679024 1335900 975937 r 362.180894029489
12360 Cra b0429 b0331 98145 1335900 1434374 r 3750.41997648263
12363 Cra b0429 b2388 2059213 1335900 1595547 r 2572.4307570856
12365 Cra b2712 b2779 69218 1267548 1197032 r 1064.33641298229
12367 Cra b2712 b0333 2482790 1267548 1432764 r 672.896723130675
12368 Cra b2712 b2925 232740 1267548 1033729 r 753.52438580314
12369 Cra b2712 b3365 656586 1267548 608419 r 193.530359375474
12370 Cra b2712 b3366 659126 1267548 608096 r 658.726043207645
12371 Cra b2712 b1531 1215214 1267548 165188 r 3957.99987367357
12372 Cra b2712 b3600 937000 1267548 329400 r 2106.29342685201
12373 Cra b2712 b1241 1535851 1267548 485826 r 751.061914891176
12374 Cra b2712 b3612 947836 1267548 318168 r 1390.54665509648
12375 Cra b2712 b2926 234034 1267548 1032351 r 2882.81112804845
12376 Cra b2712 b2416 299380 1267548 1569180 r 1971.16716693435
12377 Cra b2712 b2927 235247 1267548 1031282 r 1828.71758344475
12378 Cra b2712 b0116 2703859 1267548 1653834 r 2984.99983249581
12379 Cra b2712 b3916 1270128 1267548 1882 r 910.399912126533
12380 Cra b2712 b0334 2481305 1267548 1431280 r 565.943460073531
12381 Cra b2712 b2097 656609 1267548 1926409 r 2255.40683691435
12382 Cra b2712 b4233 1618361 1267548 350115 r 37.7624151769984
12383 Cra b2712 b1532 1214964 1267548 164938 r 3602.04108804994
12384 Cra b2712 b3368 660403 1267548 605772 r 275.430572014074
12385 Cra b2712 b3613 949414 1267548 316875 r 869.689599799837
12386 Cra b2712 b2415 301152 1267548 1570952 r 800.329931965561
12387 Cra b2712 b1676 1078061 1267548 28036 r 1554.23936380469
12388 Cra b2712 b0335 2479379 1267548 1429354 r 431.357160598964
12389 Cra b2712 b3956 1313023 1267548 44777 r 3549.99309858484
12390 Cra b2712 b1851 900567 1267548 2170367 r 625.723581144262
12391 Cra b2712 b0428 2386266 1267548 1336240 r 4214.14760064239
12392 Cra b2712 b3599 934857 1267548 330778 r 779.884606848988
12393 Cra b2712 b3601 938148 1267548 328813 r 2794.10218138134
12394 Cra b2712 b1817 932152 1267548 2201952 r 2484.78771729096
12396 Cra b2712 b3367 659578 1267548 607164 r 337.612203570902
12397 Cra b2712 b2417 298830 1267548 1568630 r 1029.67179236881
12398 Cra b2712 b0115 2705608 1267548 1655582 r 2931.42832080199
12399 Cra b2712 b2980 290847 1267548 975937 r 3307.74878127103
12400 Cra b2712 b0331 2484399 1267548 1434374 r 236.226586141357
12403 Cra b2712 b2388 325747 1267548 1595547 r 3763.13380043814
12406 Cra b2779 b0333 2554260 1197032 1432764 r 2471.95448987233
12407 Cra b2779 b2925 162224 1197032 1033729 r 4
12408 Cra b2779 b3365 586070 1197032 608419 r 206.990337938755
12409 Cra b2779 b3366 588610 1197032 608096 r 379.539194286967
12410 Cra b2779 b1531 1286684 1197032 165188 r 3011.35351627802
12411 Cra b2779 b3600 866484 1197032 329400 r 861.338493276598
12412 Cra b2779 b1241 1607321 1197032 485826 r 4.58257569495584
12413 Cra b2779 b3612 877320 1197032 318168 r 9.89949493661166
12414 Cra b2779 b2926 163518 1197032 1032351 r 4.89897948556636
12415 Cra b2779 b2416 370850 1197032 1569180 r 25.0998007960223
12416 Cra b2779 b2927 164731 1197032 1031282 r 154.99677415998
12417 Cra b2779 b0116 2775329 1197032 1653834 r 2837.2477861477
12418 Cra b2779 b3916 1199612 1197032 1882 r 21.9317121994613
12419 Cra b2779 b0334 2552775 1197032 1431280 r 2452.9926620355
12420 Cra b2779 b2097 728079 1197032 1926409 r 1806.56967759342
12421 Cra b2779 b4233 1547845 1197032 350115 r 2352.49952178529
12422 Cra b2779 b1532 1286434 1197032 164938 r 3286.90218899194
12423 Cra b2779 b3368 589887 1197032 605772 r 3765.95698329123
12424 Cra b2779 b3613 878898 1197032 316875 r 1257.99841017388
12425 Cra b2779 b2415 372622 1197032 1570952 r 9.9498743710662
12426 Cra b2779 b1676 1149531 1197032 28036 r 3.74165738677394
12427 Cra b2779 b0335 2550849 1197032 1429354 r 3088.83068490327
12428 Cra b2779 b3956 1242507 1197032 44777 r 267.992537209527
12429 Cra b2779 b1851 972037 1197032 2170367 r 1239.18319872406
12430 Cra b2779 b0428 2457736 1197032 1336240 r 2636.72182833154
12431 Cra b2779 b3599 864341 1197032 330778 r 394.878462314672
12432 Cra b2779 b3601 867632 1197032 328813 r 2460.91873088081
12433 Cra b2779 b1817 1003622 1197032 2201952 r 92.1737489744233
12435 Cra b2779 b3367 589062 1197032 607164 r 3308.26419743043
12436 Cra b2779 b2417 370300 1197032 1568630 r 120.635815577299
12437 Cra b2779 b0115 2777078 1197032 1655582 r 480.052080507938
12438 Cra b2779 b2980 220331 1197032 975937 r 4268.97001629198
12439 Cra b2779 b0331 2555869 1197032 1434374 r 2307.90446076089
12442 Cra b2779 b2388 397217 1197032 1595547 r 337.36478772984
12482 Cra b0333 b2925 2717782 1432764 1033729 r 1917.1431871407
12483 Cra b0333 b3365 3141628 1432764 608419 r 1687.2868754305
12484 Cra b0333 b3366 3144168 1432764 608096 r 3351.65585942233
12485 Cra b0333 b1531 1267193 1432764 165188 r 3398.87628489181
12487 Cra b0333 b1241 944264 1432764 485826 r 1069.63358212053
12488 Cra b0333 b3612 3432878 1432764 318168 r 3019.88807739625
12489 Cra b0333 b2926 2719076 1432764 1032351 r 1759.6249600412
12490 Cra b0333 b2416 2181683 1432764 1569180 r 2679.49995334951
12491 Cra b0333 b2927 2720289 1432764 1031282 r 3353.30583156383
12492 Cra b0333 b0116 219900 1432764 1653834 r 3952.8622541141
12493 Cra b0333 b3916 3755170 1432764 1882 r 2264.41603951217
12495 Cra b0333 b2097 1825129 1432764 1926409 r 639.70618255571
12496 Cra b0333 b4233 4103403 1432764 350115 r 3029.00973917219
12497 Cra b0333 b1532 1267608 1432764 164938 r 3199.57747210472
12498 Cra b0333 b3368 3145445 1432764 605772 r 3452.35050364241
12499 Cra b0333 b3613 3434456 1432764 316875 r 4064.0519189597
12500 Cra b0333 b2415 2181381 1432764 1570952 r 3315.26499694971
12501 Cra b0333 b1676 1403317 1432764 28036 r 1709.6701436242
12503 Cra b0333 b3956 3798065 1432764 44777 r 4081.49849932595
12504 Cra b0333 b1851 1580412 1432764 2170367 r 1867.09292752128
12505 Cra b0333 b0428 95634 1432764 1336240 r 3568.11294664281
12508 Cra b0333 b1817 1549667 1432764 2201952 r 2877.68518083546
12510 Cra b0333 b3367 3144620 1432764 607164 r 3611.40692805449
12511 Cra b0333 b2417 2183451 1432764 1568630 r 2377.10201716291
12512 Cra b0333 b0115 221649 1432764 1655582 r 3497.99399656431
12513 Cra b0333 b2980 2775889 1432764 975937 r 936.874591394174
12517 Cra b0333 b2388 2156078 1432764 1595547 r 2619.8608741687
12519 Cra b2925 b3365 422767 1033729 608419 r 148.593404968054
12520 Cra b2925 b3366 425307 1033729 608096 r 1103.95878546257
12523 Cra b2925 b1241 1770843 1033729 485826 r 22.7156333832011
12524 Cra b2925 b3612 714017 1033729 318168 r 5.65685424949238
12528 Cra b2925 b0116 2938851 1033729 1653834 r 401.813389523047
12529 Cra b2925 b3916 1036309 1033729 1882 r 49.4974746830583
12530 Cra b2925 b0334 2716297 1033729 1431280 r 1904.82650128562
12531 Cra b2925 b2097 891601 1033729 1926409 r 1044.01724123694
12532 Cra b2925 b4233 1384542 1033729 350115 r 2387.80778120853
12534 Cra b2925 b3368 426584 1033729 605772 r 2171.22223643735
12535 Cra b2925 b3613 715595 1033729 316875 r 1625.85608219178
12537 Cra b2925 b1676 1313053 1033729 28036 r 17.2336879396141
12538 Cra b2925 b0335 2714371 1033729 1429354 r 4087.7632025351
12539 Cra b2925 b3956 1079204 1033729 44777 r 105.71187255933
12540 Cra b2925 b1851 1135559 1033729 2170367 r 1899.33619983404
12541 Cra b2925 b0428 2621258 1033729 1336240 r 2654.06047406611
12546 Cra b2925 b3367 425759 1033729 607164 r 2523.16289604932
12548 Cra b2925 b0115 2940600 1033729 1655582 r 265.476929317785
12550 Cra b2925 b0331 2719391 1033729 1434374 r 2171.35671873601
12553 Cra b2925 b2388 560739 1033729 1595547 r 138.747972958166
12556 Cra b3365 b1531 1874052 608419 165188 r 3170.13564378561
12559 Cra b3365 b3612 288707 608419 318168 r 27.9642629082191
12560 Cra b3365 b2926 421389 608419 1032351 r 1565.34500989398
12562 Cra b3365 b2927 420320 608419 1031282 r 271.954040234743
12564 Cra b3365 b3916 610999 608419 1882 r 371.709564041605
12565 Cra b3365 b0334 3140143 608419 1431280 r 1890.78713767573
12566 Cra b3365 b2097 1315447 608419 1926409 r 3250.57764097398
12567 Cra b3365 b4233 959232 608419 350115 r 2243.49994428349
12568 Cra b3365 b1532 1873802 608419 164938 r 4221.96162938509
12570 Cra b3365 b3613 290285 608419 316875 r 1693.78481514034
12572 Cra b3365 b1676 1736899 608419 28036 r 605.177659865266
12573 Cra b3365 b0335 3138217 608419 1429354 r 3555.5429965056
12574 Cra b3365 b3956 653894 608419 44777 r 963.714688069036
12575 Cra b3365 b1851 1559405 608419 2170367 r 2270.57371604623
12576 Cra b3365 b0428 3045104 608419 1336240 r 2798.13044728083
12579 Cra b3365 b1817 1590990 608419 2201952 r 1813.92034003701
12583 Cra b3365 b0115 3364446 608419 1655582 r 1352.22039623724
12585 Cra b3365 b0331 3143237 608419 1434374 r 1471.26476203299
12588 Cra b3365 b2388 984585 608419 1595547 r 648.047066191955
12590 Cra b3366 b1531 1876592 608096 165188 r 3364.11756631662
12593 Cra b3366 b3612 288384 608096 318168 r 292.400410396429
12594 Cra b3366 b2926 423929 608096 1032351 r 384.055985502114
12596 Cra b3366 b2927 422860 608096 1031282 r 489.677444855284
12598 Cra b3366 b3916 610676 608096 1882 r 163.266653055668
12599 Cra b3366 b0334 3142683 608096 1431280 r 1329.13091905952
12600 Cra b3366 b2097 1317987 608096 1926409 r 2433.77895463002
12601 Cra b3366 b4233 958909 608096 350115 r 1224.06740010508
12602 Cra b3366 b1532 1876342 608096 164938 r 2256.53118746451
12604 Cra b3366 b3613 289962 608096 316875 r 957.568796484095
12606 Cra b3366 b1676 1739439 608096 28036 r 1661.58809576862
12607 Cra b3366 b0335 3140757 608096 1429354 r 2721.7593574745
12608 Cra b3366 b3956 653571 608096 44777 r 1994.41419970877
12609 Cra b3366 b1851 1561945 608096 2170367 r 1343.62048213028
12610 Cra b3366 b0428 3047644 608096 1336240 r 1710.84540505564
12613 Cra b3366 b1817 1593530 608096 2201952 r 652.530459059192
12617 Cra b3366 b0115 3366986 608096 1655582 r 2638.84065452994
12619 Cra b3366 b0331 3145777 608096 1434374 r 1956.06748349846
12622 Cra b3366 b2388 987125 608096 1595547 r 593.482939940146
12625 Cra b1531 b1241 320254 165188 485826 r 3844.77827709219
12626 Cra b1531 b3612 2165302 165188 318168 r 1313.78004247286
12630 Cra b1531 b0116 1488262 165188 1653834 r 303.825607873991
12631 Cra b1531 b3916 2487594 165188 1882 r 3472.26813480756
12632 Cra b1531 b0334 1265708 165188 1431280 r 2830.64692252496
12633 Cra b1531 b2097 557553 165188 1926409 r 3024.66857688574
12634 Cra b1531 b4233 2835827 165188 350115 r 2190.22829860268
12636 Cra b1531 b3368 1877869 165188 605772 r 3515.17823161216
12637 Cra b1531 b3613 2166880 165188 316875 r 1890.2539511928
12639 Cra b1531 b1676 135741 165188 28036 r 3091.5098253119
12640 Cra b1531 b0335 1263782 165188 1429354 r 4262.98311045212
12641 Cra b1531 b3956 2530489 165188 44777 r 3062.96327108243
12642 Cra b1531 b1851 312836 165188 2170367 r 1544.19072656198
12643 Cra b1531 b0428 1170669 165188 1336240 r 2444.34367469061
12646 Cra b1531 b1817 282091 165188 2201952 r 2634.35646790635
12648 Cra b1531 b3367 1877044 165188 607164 r 3895.48507890866
12650 Cra b1531 b0115 1490011 165188 1655582 r 114.899956483891
12652 Cra b1531 b0331 1268802 165188 1434374 r 3862.57310610427
12655 Cra b1531 b2388 888502 165188 1595547 r 1988.06690028278
12657 Cra b3600 b1241 2475103 329400 485826 r 55.1180551180827
12658 Cra b3600 b3612 9688 329400 318168 r 1567.65270388565
12662 Cra b3600 b0116 3643111 329400 1653834 r 4046.8654536567
12663 Cra b3600 b3916 331980 329400 1882 r 82.6559132790874
12665 Cra b3600 b2097 1595861 329400 1926409 r 137.167780473404
12669 Cra b3600 b3613 11266 329400 316875 r 3402.55551020112
12671 Cra b3600 b1676 2017313 329400 28036 r 386.27969141543
12673 Cra b3600 b3956 374875 329400 44777 r 1204.03405267459
12674 Cra b3600 b1851 1839819 329400 2170367 r 4065.80250381152
12682 Cra b3600 b0115 3644860 329400 1655582 r 2938.1630315556
12687 Cra b3600 b2388 1264999 329400 1595547 r 198.48425630261
12689 Cra b1241 b3612 2485939 485826 318168 r 20.3469899493758
12690 Cra b1241 b2926 1772137 485826 1032351 r 3.87298334620742
12691 Cra b1241 b2416 1234744 485826 1569180 r 9.16515138991168
12692 Cra b1241 b2927 1773350 485826 1031282 r 20.0499376557634
12693 Cra b1241 b0116 1165333 485826 1653834 r 4137.16750929908
12694 Cra b1241 b3916 2808231 485826 1882 r 2
12695 Cra b1241 b0334 942779 485826 1431280 r 1312.21187313635
12696 Cra b1241 b2097 878190 485826 1926409 r 152.233373476383
12697 Cra b1241 b4233 3156464 485826 350115 r 1897.98314007264
12698 Cra b1241 b1532 320669 485826 164938 r 3037.38703493644
12700 Cra b1241 b3613 2487517 485826 316875 r 1951.50403535325
12701 Cra b1241 b2415 1234442 485826 1570952 r 41.8090899207337
12702 Cra b1241 b1676 456378 485826 28036 r 2.44948974278318
12703 Cra b1241 b0335 940853 485826 1429354 r 732.76189857279
12704 Cra b1241 b3956 2851126 485826 44777 r 122.327429466984
12705 Cra b1241 b1851 633473 485826 2170367 r 1831.4982937475
12706 Cra b1241 b0428 847740 485826 1336240 r 3778.97763952104
12707 Cra b1241 b3599 2472960 485826 330778 r 58.1463670404265
12708 Cra b1241 b3601 2476251 485826 328813 r 1049.84475042741
12709 Cra b1241 b1817 602728 485826 2201952 r 46.7332857821917
12712 Cra b1241 b2417 1236512 485826 1568630 r 124.298028946561
12713 Cra b1241 b0115 1167082 485826 1655582 r 2529.1757550633
12714 Cra b1241 b2980 1828950 485826 975937 r 3794.26844068788
12715 Cra b1241 b0331 945873 485826 1434374 r 880.749680669826
12718 Cra b1241 b2388 1209139 485826 1595547 r 43.4511219648009
12720 Cra b3612 b2926 712639 318168 1032351 r 17.3205080756888
12721 Cra b3612 b2416 1249468 318168 1569180 r 44.5421149026402
12722 Cra b3612 b2927 711570 318168 1031282 r 5.65685424949238
12723 Cra b3612 b0116 3653947 318168 1653834 r 3403.91539260305
12724 Cra b3612 b3916 320748 318168 1882 r 8.12403840463596
12725 Cra b3612 b0334 3431393 318168 1431280 r 2801.49460110135
12726 Cra b3612 b2097 1606697 318168 1926409 r 3149.79364403448
12727 Cra b3612 b4233 668981 318168 350115 r 1242.89701906473
12728 Cra b3612 b1532 2165052 318168 164938 r 2833.96030317999
12729 Cra b3612 b3368 286060 318168 605772 r 564.170187088967
12731 Cra b3612 b2415 1251240 318168 1570952 r 10.9544511501033
12732 Cra b3612 b1676 2028149 318168 28036 r 2.44948974278318
12733 Cra b3612 b0335 3429467 318168 1429354 r 4083.99400097502
12734 Cra b3612 b3956 363643 318168 44777 r 32.5883414736007
12735 Cra b3612 b1851 1850655 318168 2170367 r 631.892395902973
12736 Cra b3612 b0428 3336354 318168 1336240 r 4027.24620553549
12737 Cra b3612 b3599 11066 318168 330778 r 2580.97210368497
12738 Cra b3612 b3601 9101 318168 328813 r 1748.86162974662
12739 Cra b3612 b1817 1882240 318168 2201952 r 363.411612362621
12741 Cra b3612 b3367 287452 318168 607164 r 601.656047921069
12742 Cra b3612 b2417 1248918 318168 1568630 r 538.668729368988
12743 Cra b3612 b0115 3655696 318168 1655582 r 916.351460958076
12744 Cra b3612 b2980 656225 318168 975937 r 4295.97020473839
12745 Cra b3612 b0331 3434487 318168 1434374 r 3115.76587695545
12748 Cra b3612 b2388 1275835 318168 1595547 r 137.86587685138
12752 Cra b2926 b0116 2940145 1032351 1653834 r 2794.95420356041
12753 Cra b2926 b3916 1034931 1032351 1882 r 8.94427190999916
12754 Cra b2926 b0334 2717591 1032351 1431280 r 1501.98069228602
12755 Cra b2926 b2097 892895 1032351 1926409 r 335.15071236684
12756 Cra b2926 b4233 1383164 1032351 350115 r 2461.75668984569
12758 Cra b2926 b3368 425206 1032351 605772 r 3224.88976555789
12759 Cra b2926 b3613 714217 1032351 316875 r 2412.40150057987
12761 Cra b2926 b1676 1314347 1032351 28036 r 22.8035085019828
12762 Cra b2926 b0335 2715665 1032351 1429354 r 3518.77123439419
12763 Cra b2926 b3956 1077826 1032351 44777 r 82.975900115636
12764 Cra b2926 b1851 1136853 1032351 2170367 r 1361.8281829952
12765 Cra b2926 b0428 2622552 1032351 1336240 r 3067.6145455386
12770 Cra b2926 b3367 424381 1032351 607164 r 3663.41985035841
12772 Cra b2926 b0115 2941894 1032351 1655582 r 1015.19160753032
12774 Cra b2926 b0331 2720685 1032351 1434374 r 2464.33520447199
12777 Cra b2926 b2388 562033 1032351 1595547 r 34.6410161513775
12780 Cra b2416 b0116 2402752 1569180 1653834 r 3254.33772064302
12781 Cra b2416 b3916 1571760 1569180 1882 r 15.8113883008419
12782 Cra b2416 b0334 2180198 1569180 1431280 r 2696.8648464467
12783 Cra b2416 b2097 355502 1569180 1926409 r 196.163197363828
12784 Cra b2416 b4233 1919993 1569180 350115 r 1113.56858791904
12787 Cra b2416 b3613 1251046 1569180 316875 r 1270.61008968133
12789 Cra b2416 b1676 776954 1569180 28036 r 6.70820393249937
12790 Cra b2416 b0335 2178272 1569180 1429354 r 2454.58754172672
12791 Cra b2416 b3956 1614655 1569180 44777 r 91.2249965744038
12792 Cra b2416 b1851 599460 1569180 2170367 r 742.92328002291
12793 Cra b2416 b0428 2085159 1569180 1336240 r 3814.94233246061
12800 Cra b2416 b0115 2404501 1569180 1655582 r 2398.99979157982
12802 Cra b2416 b0331 2183292 1569180 1434374 r 2614.45405390877
12805 Cra b2416 b2388 24640 1569180 1595547 r 394.699885989343
12807 Cra b2927 b0116 2941358 1031282 1653834 r 2749.1867888523
12808 Cra b2927 b3916 1033862 1031282 1882 r 122.80065146407
12809 Cra b2927 b0334 2718804 1031282 1431280 r 2832.4395845278
12810 Cra b2927 b2097 894108 1031282 1926409 r 2456.7795993943
12811 Cra b2927 b4233 1382095 1031282 350115 r 873.084188380479
12813 Cra b2927 b3368 424137 1031282 605772 r 404.542951984088
12814 Cra b2927 b3613 713148 1031282 316875 r 452.912795138314
12816 Cra b2927 b1676 1315560 1031282 28036 r 65.9924238075857
12817 Cra b2927 b0335 2716878 1031282 1429354 r 4182.36583765696
12818 Cra b2927 b3956 1076757 1031282 44777 r 49.3558507170123
12819 Cra b2927 b1851 1138066 1031282 2170367 r 716.114515981906
12820 Cra b2927 b0428 2623765 1031282 1336240 r 3137.33453746967
12825 Cra b2927 b3367 423312 1031282 607164 r 1535.47061189721
12827 Cra b2927 b0115 2943107 1031282 1655582 r 934.056208158802
12829 Cra b2927 b0331 2721898 1031282 1434374 r 3722.44543277668
12832 Cra b2927 b2388 563246 1031282 1595547 r 252.903143515457
12834 Cra b0116 b3916 3976239 1653834 1882 r 3953.11712449808
12835 Cra b0116 b0334 221103 1653834 1431280 r 4184.49973115067
12836 Cra b0116 b2097 2046198 1653834 1926409 r 3775.45758816067
12837 Cra b0116 b4233 4324472 1653834 350115 r 1957.17015100885
12838 Cra b0116 b1532 1488677 1653834 164938 r 903.38363943565
12840 Cra b0116 b3613 3655525 1653834 316875 r 2030.44083883279
12841 Cra b0116 b2415 2402450 1653834 1570952 r 733.855571621555
12842 Cra b0116 b1676 1624386 1653834 28036 r 3947.33125035131
12843 Cra b0116 b0335 222594 1653834 1429354 r 3431.84134248656
12844 Cra b0116 b3956 4019134 1653834 44777 r 1441.5991120974
12845 Cra b0116 b1851 1801481 1653834 2170367 r 450.16441440878
12847 Cra b0116 b3599 3640968 1653834 330778 r 3546.36489944281
12848 Cra b0116 b3601 3644259 1653834 328813 r 2491.78369847786
12849 Cra b0116 b1817 1770736 1653834 2201952 r 2960.82860024014
12852 Cra b0116 b2417 2404520 1653834 1568630 r 2390.95901261398
12854 Cra b0116 b2980 2996958 1653834 975937 r 554.380735596034
12855 Cra b0116 b0331 218570 1653834 1434374 r 3668.1352210626
12858 Cra b0116 b2388 2377147 1653834 1595547 r 2783.94809578052
12860 Cra b3916 b0334 3753685 1882 1431280 r 1606.995021772
12861 Cra b3916 b2097 1928989 1882 1926409 r 135.941163743731
12862 Cra b3916 b4233 347271 1882 350115 r 1440.19026520804
12863 Cra b3916 b1532 2487344 1882 164938 r 3690.185361198
12864 Cra b3916 b3368 608352 1882 605772 r 1490.31674485661
12865 Cra b3916 b3613 319455 1882 316875 r 2327.9007710811
12866 Cra b3916 b2415 1573532 1882 1570952 r 81.1664955508121
12867 Cra b3916 b1676 2350441 1882 28036 r 18.9736659610103
12868 Cra b3916 b0335 3751759 1882 1429354 r 3168.08222746822
12869 Cra b3916 b3956 41933 1882 44777 r 99.3327740476425
12870 Cra b3916 b1851 2172947 1882 2170367 r 3036.99983536384
12871 Cra b3916 b0428 3658646 1882 1336240 r 4213.84622405707
12872 Cra b3916 b3599 333358 1882 330778 r 286.181760425084
12873 Cra b3916 b3601 331393 1882 328813 r 837.924220917381
12874 Cra b3916 b1817 2204532 1882 2201952 r 132.491509161908
12876 Cra b3916 b3367 609744 1882 607164 r 533.69654299049
12877 Cra b3916 b2417 1571210 1882 1568630 r 31.4324672910034
12878 Cra b3916 b0115 3977988 1882 1655582 r 2211.45721188541
12879 Cra b3916 b2980 978517 1882 975937 r 3725.47822433577
12880 Cra b3916 b0331 3756779 1882 1434374 r 1809.28134904442
12883 Cra b3916 b2388 1598127 1882 1595547 r 20.1246117974981
12885 Cra b0334 b2097 1823644 1431280 1926409 r 629.626079510689
12886 Cra b0334 b4233 4101918 1431280 350115 r 3136.46377310499
12887 Cra b0334 b1532 1266123 1431280 164938 r 2750.4988638427
12888 Cra b0334 b3368 3143960 1431280 605772 r 3227.2883354296
12889 Cra b0334 b3613 3432971 1431280 316875 r 3685.44122188918
12890 Cra b0334 b2415 2179896 1431280 1570952 r 3363.02468025437
12891 Cra b0334 b1676 1401832 1431280 28036 r 1384.0010838146
12893 Cra b0334 b3956 3796580 1431280 44777 r 3970.98980104457
12894 Cra b0334 b1851 1578927 1431280 2170367 r 2152.45116088612
12895 Cra b0334 b0428 94149 1431280 1336240 r 3663.8640804484
12898 Cra b0334 b1817 1548182 1431280 2201952 r 1843.40662904309
12900 Cra b0334 b3367 3143135 1431280 607164 r 2346.79526162808
12901 Cra b0334 b2417 2181966 1431280 1568630 r 1503.30835160322
12902 Cra b0334 b0115 222852 1431280 1655582 r 3457.65281657948
12903 Cra b0334 b2980 2774404 1431280 975937 r 799.768716567483
12907 Cra b0334 b2388 2154593 1431280 1595547 r 1391.98706890546
12909 Cra b2097 b4233 2277222 1926409 350115 r 3852.60509266132
12910 Cra b2097 b1532 557303 1926409 164938 r 2671.04698573424
12911 Cra b2097 b3368 1319264 1926409 605772 r 2645.16502320744
12912 Cra b2097 b3613 1608275 1926409 316875 r 4137.83083269483
12913 Cra b2097 b2415 355200 1926409 1570952 r 1642.61498836459
12914 Cra b2097 b1676 420400 1926409 28036 r 1403.3908935147
12915 Cra b2097 b0335 1821718 1926409 1429354 r 1265.40744426449
12916 Cra b2097 b3956 1971884 1926409 44777 r 1837.35788566082
12917 Cra b2097 b1851 242906 1926409 2170367 r 3767.10764380314
12918 Cra b2097 b0428 1728605 1926409 1336240 r 4041.76830112761
12919 Cra b2097 b3599 1593718 1926409 330778 r 247.295369952613
12920 Cra b2097 b3601 1597009 1926409 328813 r 2664.17679593529
12921 Cra b2097 b1817 274491 1926409 2201952 r 252.594536758023
12923 Cra b2097 b3367 1318439 1926409 607164 r 3771.54345063132
12924 Cra b2097 b2417 357270 1926409 1568630 r 182.997267739166
12925 Cra b2097 b0115 2047947 1926409 1655582 r 2904.36550730104
12926 Cra b2097 b2980 949708 1926409 975937 r 1423.64040403467
12927 Cra b2097 b0331 1826738 1926409 1434374 r 634.620358954864
12930 Cra b2097 b2388 329897 1926409 1595547 r 433.633485791861
12932 Cra b4233 b1532 2835577 350115 164938 r 1207.86588659503
12933 Cra b4233 b3368 956585 350115 605772 r 117.3200750085
12934 Cra b4233 b3613 667688 350115 316875 r 28.1957443597434
12935 Cra b4233 b2415 1921765 350115 1570952 r 942.303560430501
12936 Cra b4233 b1676 2698674 350115 28036 r 2224.24773800042
12937 Cra b4233 b0335 4099992 350115 1429354 r 625.375087447525
12938 Cra b4233 b3956 302687 350115 44777 r 751.882969616948
12939 Cra b4233 b1851 2521180 350115 2170367 r 276.826660565777
12940 Cra b4233 b0428 4006879 350115 1336240 r 2739.60435099669
12943 Cra b4233 b1817 2552765 350115 2201952 r 3590.86535531478
12945 Cra b4233 b3367 957977 350115 607164 r 488.124983994878
12946 Cra b4233 b2417 1919443 350115 1568630 r 2847.65201525748
12947 Cra b4233 b0115 4326221 350115 1655582 r 2230.23317166614
12948 Cra b4233 b2980 1326750 350115 975937 r 3345.99760908462
12949 Cra b4233 b0331 4105012 350115 1434374 r 1920.18566810608
12952 Cra b4233 b2388 1946360 350115 1595547 r 4141.2465514625
12954 Cra b1532 b3368 1877619 164938 605772 r 1615.08761372255
12955 Cra b1532 b3613 2166630 164938 316875 r 457.038291612421
12957 Cra b1532 b1676 135491 164938 28036 r 2423.99979372937
12958 Cra b1532 b0335 1264197 164938 1429354 r 2187.37376778638
12959 Cra b1532 b3956 2530239 164938 44777 r 2695.14415198891
12960 Cra b1532 b1851 312586 164938 2170367 r 379.844705109864
12961 Cra b1532 b0428 1171084 164938 1336240 r 1596.1202962183
12964 Cra b1532 b1817 281841 164938 2201952 r 3653.27661148181
12966 Cra b1532 b3367 1876794 164938 607164 r 4032.98425486636
12968 Cra b1532 b0115 1490426 164938 1655582 r 469.382573174591
12970 Cra b1532 b0331 1269217 164938 1434374 r 2360.86763711988
12973 Cra b1532 b2388 888252 164938 1595547 r 2981.48687738182
12975 Cra b3368 b3613 287638 605772 316875 r 37.868192457523
12977 Cra b3368 b1676 1740716 605772 28036 r 1634.99510702632
12978 Cra b3368 b0335 3142034 605772 1429354 r 2953.83885816407
12979 Cra b3368 b3956 651247 605772 44777 r 907.870585491126
12980 Cra b3368 b1851 1563222 605772 2170367 r 1695.84403764025
12981 Cra b3368 b0428 3048921 605772 1336240 r 3293.32020915064
12984 Cra b3368 b1817 1594807 605772 2201952 r 3676.23571061487
12988 Cra b3368 b0115 3368263 605772 1655582 r 2160.4668476975
12990 Cra b3368 b0331 3147054 605772 1434374 r 3014.01725277079
12993 Cra b3368 b2388 988402 605772 1595547 r 1117.75802390321
12995 Cra b3613 b2415 1252818 316875 1570952 r 261.445979123795
12996 Cra b3613 b1676 2029727 316875 28036 r 431.508980207828
12997 Cra b3613 b0335 3431045 316875 1429354 r 1402.15191758953
12998 Cra b3613 b3956 362350 316875 44777 r 558.851500847945
12999 Cra b3613 b1851 1852233 316875 2170367 r 402.715780669196
13000 Cra b3613 b0428 3337932 316875 1336240 r 731.894801183886
13001 Cra b3613 b3599 12644 316875 330778 r 3446.41291780309
13002 Cra b3613 b3601 10679 316875 328813 r 2736.16154493846
13003 Cra b3613 b1817 1883818 316875 2201952 r 3608.51770121749
13005 Cra b3613 b3367 289030 316875 607164 r 806.833316119259
13006 Cra b3613 b2417 1250496 316875 1568630 r 2957.06848077619
13007 Cra b3613 b0115 3657274 316875 1655582 r 1496.67464734324
13008 Cra b3613 b2980 657803 316875 975937 r 3980.06620547951
13009 Cra b3613 b0331 3436065 316875 1434374 r 2853.65379820328
13012 Cra b3613 b2388 1277413 316875 1595547 r 3891.23823480393
13014 Cra b2415 b1676 776652 1570952 28036 r 11.6619037896906
13015 Cra b2415 b0335 2177970 1570952 1429354 r 2091.56639865915
13016 Cra b2415 b3956 1616427 1570952 44777 r 65.7267069006199
13017 Cra b2415 b1851 599158 1570952 2170367 r 82.975900115636
13018 Cra b2415 b0428 2084857 1570952 1336240 r 1877.10521814841
13025 Cra b2415 b0115 2404199 1570952 1655582 r 672.927930762277
13027 Cra b2415 b0331 2182990 1570952 1434374 r 3453.45044846455
13030 Cra b2415 b2388 24338 1570952 1595547 r 632.94865510561
13032 Cra b1676 b0335 1399906 28036 1429354 r 1912.39770968279
13033 Cra b1676 b3956 2393336 28036 44777 r 86.1684396980704
13034 Cra b1676 b1851 175683 28036 2170367 r 445.376245437495
13035 Cra b1676 b0428 1306793 28036 1336240 r 2819.93616949037
13036 Cra b1676 b3599 2015170 28036 330778 r 1445.12006421612
13037 Cra b1676 b3601 2018461 28036 328813 r 1860.91294799085
13038 Cra b1676 b1817 144938 28036 2201952 r 517.845536815757
13040 Cra b1676 b3367 1739891 28036 607164 r 3427.73336185883
13041 Cra b1676 b2417 778722 28036 1568630 r 138.838035134469
13042 Cra b1676 b0115 1626135 28036 1655582 r 1413.94907970549
13043 Cra b1676 b2980 1371160 28036 975937 r 4302.99581686992
13044 Cra b1676 b0331 1404926 28036 1434374 r 1740.6567726005
13047 Cra b1676 b2388 751349 28036 1595547 r 1070.96405168428
13049 Cra b0335 b3956 3794654 1429354 44777 r 2934.60423226029
13050 Cra b0335 b1851 1577001 1429354 2170367 r 929.457906524012
13051 Cra b0335 b0428 92223 1429354 1336240 r 1486.70911748062
13054 Cra b0335 b1817 1546256 1429354 2201952 r 3423.07361884024
13056 Cra b0335 b3367 3141209 1429354 607164 r 1941.33253205112
13057 Cra b0335 b2417 2180040 1429354 1568630 r 928.783074781189
13058 Cra b0335 b0115 224343 1429354 1655582 r 3802.98685246216
13059 Cra b0335 b2980 2772478 1429354 975937 r 1144.55275107791
13063 Cra b0335 b2388 2152667 1429354 1595547 r 3739.26262784522
13065 Cra b3956 b1851 2215842 44777 2170367 r 1118.67868487783
13066 Cra b3956 b0428 3701541 44777 1336240 r 3379.3164989388
13067 Cra b3956 b3599 376253 44777 330778 r 2301.74108013912
13068 Cra b3956 b3601 374288 44777 328813 r 3287.8321125021
13069 Cra b3956 b1817 2247427 44777 2201952 r 680.546104242761
13071 Cra b3956 b3367 652639 44777 607164 r 2478.27359264469
13072 Cra b3956 b2417 1614105 44777 1568630 r 765.413613675638
13073 Cra b3956 b0115 4020883 44777 1655582 r 1044.08333000772
13074 Cra b3956 b2980 1021412 44777 975937 r 3987.48642630919
13075 Cra b3956 b0331 3799674 44777 1434374 r 4157.2053112638
13078 Cra b3956 b2388 1641022 44777 1595547 r 462.719137274438
13080 Cra b1851 b0428 1483888 2170367 1336240 r 1315.96580502686
13081 Cra b1851 b3599 1837676 2170367 330778 r 3553.76420151929
13082 Cra b1851 b3601 1840967 2170367 328813 r 3967.8940258026
13083 Cra b1851 b1817 29774 2170367 2201952 r 1742.95151969296
13085 Cra b1851 b3367 1562397 2170367 607164 r 1931.96428538418
13086 Cra b1851 b2417 601228 2170367 1568630 r 2565.12104977523
13087 Cra b1851 b0115 1803230 2170367 1655582 r 166.871207822081
13088 Cra b1851 b2980 1193666 2170367 975937 r 4298.49857508409
13089 Cra b1851 b0331 1582021 2170367 1434374 r 1549.46410090715
13092 Cra b1851 b2388 573855 2170367 1595547 r 3875.34514591927
13096 Cra b0428 b1817 1453143 1336240 2201952 r 2585.23248471003
13098 Cra b0428 b3367 3048096 1336240 607164 r 2656.77737117734
13099 Cra b0428 b2417 2086927 1336240 1568630 r 2857.04357684653
13101 Cra b0428 b2980 2679365 1336240 975937 r 476.205837847459
13102 Cra b0428 b0331 97243 1336240 1434374 r 3331.82652609646
13105 Cra b0428 b2388 2059554 1336240 1595547 r 3025.20577812485
13112 Cra b3599 b0115 3642717 330778 1655582 r 4005.07141009995
13117 Cra b3599 b2388 1262856 330778 1595547 r 365.924855673948
13123 Cra b3601 b0115 3646008 328813 1655582 r 2434.81416128624
13128 Cra b3601 b2388 1266147 328813 1595547 r 921.815599781214
13131 Cra b1817 b3367 1593982 2201952 607164 r 2138.82958647948
13133 Cra b1817 b0115 1772485 2201952 1655582 r 1735.60565797649
13135 Cra b1817 b0331 1551276 2201952 1434374 r 3284.48626119824
13138 Cra b1817 b2388 605440 2201952 1595547 r 17.4928556845359
13150 Cra b3367 b0115 3367438 607164 1655582 r 2538.80286749483
13152 Cra b3367 b0331 3146229 607164 1434374 r 2318.88593941142
13155 Cra b3367 b2388 987577 607164 1595547 r 2083.12553630356
13157 Cra b2417 b0115 2406269 1568630 1655582 r 2905.60355175994
13159 Cra b2417 b0331 2185060 1568630 1434374 r 1082.15802912514
13162 Cra b2417 b2388 26408 1568630 1595547 r 734.623032582017
13164 Cra b0115 b2980 2998707 1655582 975937 r 4076.49972402795
13165 Cra b0115 b0331 220319 1655582 1434374 r 3978.13524154219
13168 Cra b0115 b2388 2378896 1655582 1595547 r 2098.81823891446
13170 Cra b2980 b0331 2777498 975937 1434374 r 1158.05699341613
13173 Cra b2980 b2388 618846 975937 1595547 r 1135.88731835513
13177 Cra b0331 b2388 2157687 1434374 1595547 r 3673.89820218252
13190 CRP b0108 b4460 1863029 2196656 332638 a 3938.87547404078
13191 CRP b0108 b0428 328490 2196656 1867276 a 3056.29334325094
13192 CRP b0108 b3357 3366593 2196656 1149256 a 3602.64375146919
13193 CRP b0108 b3430 3448507 2196656 1066679 a 1151.70135017721
13196 CRP b0108 b2805 2819841 2196656 1695909 a 3240.17684702548
13197 CRP b0108 b1622 1581432 2196656 614052 a 3865.19520852441
13199 CRP b0108 b2708 2710286 2196656 1805230 a 2585.1829722478
13201 CRP b0108 b3242 3269607 2196656 1246671 a 1908.27094512283
13203 CRP b0108 b2783 2791564 2196656 1724669 a 683.472018446988
13204 CRP b0108 b0035 81738 2196656 2278834 a 490.998981669005
13205 CRP b0108 b0036 80947 2196656 2278042 a 195.407267009188
13206 CRP b0108 b0764 677536 2196656 1518430 a 2592.49763741455
13212 CRP b0108 b0034 82414 2196656 2279510 a 2834.48725521919
13213 CRP b0108 b0043 71643 2196656 2268738 a 109.98181667894
13214 CRP b0108 b3424 3441096 2196656 1074555 a 2791.08670592656
13215 CRP b0108 b1396 1340946 2196656 855288 a 2276.4933560193
13216 CRP b0108 b3580 3627558 2196656 887427 a 1003.52179846778
13217 CRP b0108 b2489 2491179 2196656 2024544 a 178.90500272491
13219 CRP b0108 b3222 3249948 2196656 1265658 a 1167.78422664463
13220 CRP b0108 b3225 3253156 2196656 1262432 a 1628.88919205697
13221 CRP b0108 b0331 230357 2196656 1965408 a 105.929221652951
13222 CRP b0108 b2663 2674726 2196656 1840355 a 1710.51161937006
13223 CRP b0108 b2661 2671746 2196656 1843287 a 2221.29691846903
13224 CRP b0108 b0334 232890 2196656 1962314 a 179.958328509686
13225 CRP b0108 b0333 231687 2196656 1963800 a 59.2874354311266
13228 CRP b0108 b4111 4210976 2196656 304003 a 2216.96549364216
13229 CRP b0108 b2659 2669458 2196656 1846046 a 2157.29831038733
13233 CRP b0108 b4264 4370615 2196656 144868 a 1301.03958433247
13236 CRP b0108 b1515 1484522 2196656 711142 a 2196.45851315248
13237 CRP b0108 b0064 45844 2196656 2242940 a 2338.52774197784
13238 CRP b0108 b1891 1857741 2196656 338336 a 3278.74396682632
13240 CRP b0108 b2148 2117216 2196656 78430 a 3558.66857124964
13241 CRP b0108 b2091 2052308 2196656 143308 a 3547.70771062104
13242 CRP b0108 b2092 2053396 2196656 141904 a 3782.94501678256
13243 CRP b0108 b2095 2055532 2196656 139862 a 4070.50365434058
13244 CRP b0108 b1532 1500464 2196656 695974 a 3291.14979908238
13245 CRP b0108 b3750 3815762 2196656 699754 a 1787.91918161868
13246 CRP b0108 b3751 3816752 2196656 698839 a 1878.54305247444
13247 CRP b0108 b3907 3979965 2196656 535482 a 892.905370126085
13248 CRP b0108 b0062 48772 2196656 2245868 a 932.347038392894
13249 CRP b0108 b2239 2230408 2196656 2284997 a 4113.12144240842
13251 CRP b0108 b4476 3456195 2196656 1058946 a 813.915843315512
13252 CRP b0108 b4383 4500077 2196656 15181 a 2113.40980408439
13253 CRP b0108 b3260 3290753 2196656 1224763 a 2212.89019158204
13254 CRP b0108 b3261 3291744 2196656 1224441 a 2189.97716883076
13255 CRP b0108 b0757 670505 2196656 1525002 a 2764.12951939666
13256 CRP b0108 b3870 3937099 2196656 577973 a 768.611085009838
13258 CRP b0108 b3600 3654898 2196656 860435 a 2765.98445404164
13259 CRP b0108 b2240 2231489 2196656 2283634 a 3230.93361120281
13260 CRP b0108 b3902 3973922 2196656 541735 a 382.405543892868
13261 CRP b0108 b3868 3934343 2196656 580729 a 862.321285832606
13262 CRP b0108 b3672 3733364 2196656 783019 a 2789.42359637256
13263 CRP b0108 b4034 4125703 2196656 389588 a 2469.21040010769
13264 CRP b0108 b0929 867568 2196656 1328000 a 2782.24783223925
13265 CRP b0108 b0396 292972 2196656 1902500 a 809.644366373286
13266 CRP b0108 b1611 1565660 2196656 629592 a 3334.88005781317
13267 CRP b0108 b3236 3263803 2196656 1251740 a 2446.35361303308
13268 CRP b0108 b4035 4127258 2196656 388108 a 3064.88335830256
13269 CRP b0108 b2802 2816057 2196656 1698649 a 2150.75800591326
13270 CRP b0108 b4119 4222385 2196656 292741 a 2134.13495355847
13273 CRP b0108 b3394 3401906 2196656 1114036 a 82.2678552048125
13274 CRP b0108 b2782 2791229 2196656 1724917 a 3684.9810040216
13275 CRP b0108 b0037 79285 2196656 2276380 a 873.853534638386
13276 CRP b0108 b1734 1697623 2196656 497680 a 3282.95065451797
13277 CRP b0108 b1737 1700331 2196656 494966 a 4007.62473293097
13278 CRP b0108 b0765 678228 2196656 1517370 a 2158.76075561883
13279 CRP b0108 b2366 2359675 2196656 2155478 a 1335.37073503952
13280 CRP b0108 b2926 2951932 2196656 1563386 a 3137.77787614101
13281 CRP b0108 b4123 4227878 2196656 287263 a 1605.1224252374
13282 CRP b0108 b2416 2414539 2196656 2100215 a 2736.97899151601
13283 CRP b0108 b0041 73936 2196656 2271032 a 312.032049635931
13284 CRP b0108 b1397 1341368 2196656 854082 a 1123.72594523754
13289 CRP b0108 b2484 2485284 2196656 2029758 a 346.366857536919
13291 CRP b0108 b0118 14066 2196656 2179992 a 1611.33795337912
13292 CRP b0108 b0349 252914 2196656 1942876 a 442.876958082039
13293 CRP b0108 b0347 250286 2196656 1944706 a 532.145656751983
13294 CRP b0108 b2417 2416307 2196656 2099665 a 3789.31260257055
13295 CRP b0108 b0113 4543 2196656 2191348 a 2445.09733957567
13297 CRP b0108 b0044 71359 2196656 2268454 a 15.4919333848297
13298 CRP b0108 b3423 3440321 2196656 1075402 a 2463.77758736458
13299 CRP b0108 b4000 4080755 2196656 435454 a 3759.92965359725
13303 CRP b0108 b0345 248103 2196656 1947470 a 1264.00158227749
13304 CRP b0108 b4067 4163727 2196656 351105 a 1529.98333324256
13305 CRP b0108 b4069 4165887 2196656 348636 a 1988.4969197864
13308 CRP b0108 b0109 203 2196656 2195560 a 829.792142647784
13310 CRP b0108 b1779 1743246 2196656 452414 a 3861.94510577248
13311 CRP b0108 b3415 3427032 2196656 1088133 a 474.053794415782
13313 CRP b0108 b4139 4247365 2196656 267680 a 2007.81846788996
13314 CRP b0108 b2943 2968757 2196656 1546330 a 2361.4669169819
13315 CRP b0108 b2925 2950638 2196656 1564764 a 2793.592668948
13317 CRP b0108 b3093 3125577 2196656 1389486 a 1438.42969935969
13318 CRP b0108 b0595 509368 2196656 1686430 a 1794.30432201452
13319 CRP b0108 b2096 2056823 2196656 138978 a 3499.84171070636
13321 CRP b0108 b3413 3425355 2196656 1090443 a 3196.24279428206
13326 CRP b0108 b3135 3161595 2196656 1354383 a 684.674375159462
13328 CRP b0108 b1002 947259 2196656 1248156 a 3128.57939007467
13330 CRP b0108 b4233 4336259 2196656 178849 a 2017.95143648206
13331 CRP b0108 b2365 2358320 2196656 2156824 a 3171.49523095968
13332 CRP b0108 b0584 491928 2196656 1702488 a 1212.14108089776
13333 CRP b0108 b2903 2926641 2196656 1586967 a 1727.99971064812
13334 CRP b0108 b1530 1499595 2196656 696626 a 3818.0371920661
13335 CRP b0108 b3903 3975197 2196656 540025 a 303.894718611561
13336 CRP b0108 b3671 3731570 2196656 783223 a 2313.49562351002
13337 CRP b0108 b0343 243601 2196656 1951802 a 1862.53053666242
13338 CRP b0108 b0344 244906 2196656 1948676 a 1261.5316087994
13339 CRP b0108 b3961 4038964 2196656 476600 a 3945.43115514642
13340 CRP b0108 b1900 1864030 2196656 331112 a 3406.43626096247
13341 CRP b0108 b0432 332338 2196656 1863370 a 3051.78505140844
13342 CRP b0108 b2801 2814708 2196656 1700457 a 731.266709210805
13343 CRP b0108 b1621 1579830 2196656 615234 a 2470.92189273558
13347 CRP b0108 b3081 3112138 2196656 1402325 a 1354.71915908796
13348 CRP b0108 b3240 3266694 2196656 1247820 a 492.040648727318
13349 CRP b0108 b1735 1699080 2196656 496734 a 2702.83351318575
13350 CRP b0108 b1190 1120553 2196656 1075032 a 2729.7857058751
13352 CRP b0108 b1039 983826 2196656 1212440 a 2537.54310308219
13355 CRP b0108 b4120 4223843 2196656 291217 a 2573.99825174766
13356 CRP b0108 b2706 2709094 2196656 1807028 a 2550.67050008424
13357 CRP b0108 b2800 2813514 2196656 1702320 a 2140.79331090136
13359 CRP b0108 b2784 2791890 2196656 1722357 a 1704.64072461032
13360 CRP b0108 b2715 2719997 2196656 1795027 a 343.626250452436
13361 CRP b0108 b3049 3072212 2196656 1444069 a 2474.8527228908
13362 CRP b0108 b0763 676763 2196656 1519120 a 2127.94713280194
13363 CRP b0108 b0903 832946 2196656 1361428 a 2761.98913828422
13364 CRP b0108 b1037 982525 2196656 1213298 a 2466.29884644988
13365 CRP b0108 b2927 2953145 2196656 1562317 a 3145.55972761606
13366 CRP b0108 b4122 4226154 2196656 288681 a 2435.2962858757
13367 CRP b0108 b2415 2414237 2196656 2101987 a 3597.46785948116
13368 CRP b0108 b0114 5468 2196656 2188524 a 3088.05278452296
13370 CRP b0108 b1387 1332072 2196656 862538 a 222.782405050309
13372 CRP b0108 b2483 2484320 2196656 2031214 a 799.839983996799
13373 CRP b0108 b2143 2112317 2196656 83454 a 3554.91223520356
13375 CRP b0108 b0125 23882 2196656 2172238 a 3359.11967634379
13376 CRP b0108 b0348 251952 2196656 1943760 a 235.966099260042
13377 CRP b0108 b0346 249262 2196656 1946560 a 1542.68272823676
13378 CRP b0108 b3528 3562635 2196656 952560 a 3086.30523441866
13379 CRP b0108 b1511 1479092 2196656 715972 a 3059.01422030039
13381 CRP b0108 b2492 2494407 2196656 2021226 a 1526.09501670112
13382 CRP b0108 b2486 2487390 2196656 2027511 a 404.499690976396
13383 CRP b0108 b2481 2481674 2196656 2034190 a 111.44505372604
13385 CRP b0108 b3223 3250820 2196656 1264972 a 2322.49090418025
[truncated: 5,091,655 more chars]
